# Supplementary material for: ﻿Phylogenomics and a new classification of the tropical genus Heliconia L. (Monocots, Zingiberales, Heliconiaceae)
Source: PhytoKeys. 2025 Jan 13;251:37–66. doi: 10.3897/phytokeys.251.130409 (PMC11747779; doi:10.3897/phytokeys.251.130409)
Supplement: XML Treatment for Heliconia subgenus Heliconiopsis [file phytokeys.251.130409-treatment2.xml]

<!DOCTYPE tp:taxon-treatment
  PUBLIC "-//TaxonX//DTD Taxonomic Treatment Publishing DTD v0 20100105//EN" "tax-treatment-NSO.dtd">
<tp:taxon-treatment xmlns:tp="http://www.plazi.org/taxpub"><tp:treatment-meta><kwd-group><label>Taxon classification</label><kwd>
                <named-content content-type="kingdom">Plantae</named-content>
              </kwd><kwd>
                <named-content content-type="order">Zingiberales</named-content>
              </kwd><kwd>
                <named-content content-type="family">Heliconiaceae</named-content>
              </kwd></kwd-group><mixed-citation publication-type="journal"><person-group><name><surname>Kress</surname><given-names>W. John</given-names></name><name><surname>Fér</surname><given-names>Tomáš</given-names></name><name><surname>Carlsen</surname><given-names>Mónica M.</given-names></name></person-group><article-title>﻿Phylogenomics and a new classification of the tropical genus <italic><tp:taxon-name><tp:taxon-name-part taxon-name-part-type="genus" reg="Heliconia">Heliconia</tp:taxon-name-part></tp:taxon-name></italic> L. (<tp:taxon-name><tp:taxon-name-part taxon-name-part-type="above-family">Monocots</tp:taxon-name-part></tp:taxon-name>, <tp:taxon-name><tp:taxon-name-part taxon-name-part-type="order">Zingiberales</tp:taxon-name-part></tp:taxon-name>, <tp:taxon-name><tp:taxon-name-part taxon-name-part-type="family">Heliconiaceae</tp:taxon-name-part></tp:taxon-name>)</article-title><source>PhytoKeys</source><day>13</day><month>01</month><year>2025</year><volume>251</volume><fpage>37</fpage><lpage>66</lpage><pub-id pub-id-type="doi">10.3897/phytokeys.251.130409</pub-id></mixed-citation></tp:treatment-meta><tp:nomenclature><label>﻿1.1.</label><tp:taxon-name>
              <object-id xmlns:xlink="http://www.w3.org/1999/xlink" content-type="arpha" xlink:type="simple">C7FF4F31-2515-5488-A885-D2538503613F</object-id>
              <tp:taxon-name-part taxon-name-part-type="genus" reg="Heliconia">Heliconia</tp:taxon-name-part>
              <tp:taxon-name-part taxon-name-part-type="infraspecific-rank">subgenus</tp:taxon-name-part>
              <tp:taxon-name-part taxon-name-part-type="subgenus" reg="Heliconiopsis">Heliconiopsis</tp:taxon-name-part>
            </tp:taxon-name><tp:taxon-authority>(Miq.) W.J.Kress, Allertonia 6: 15. 1990.</tp:taxon-authority><xref ref-type="fig" rid="F3">Figs 3A–D</xref><tp:nomenclature-citation-list><tp:nomenclature-citation><tp:taxon-name>
                  <tp:taxon-name-part taxon-name-part-type="genus" reg="Heliconiopsis">Heliconiopsis</tp:taxon-name-part>
                </tp:taxon-name><comment>Miq., Fl. Nederl. Ind. 3: 590. 1859.</comment></tp:nomenclature-citation></tp:nomenclature-citation-list></tp:nomenclature><tp:treatment-sec sec-type="material" id="SECID0E5QAI"><title>Type.</title><p><italic><tp:taxon-name><tp:taxon-name-part taxon-name-part-type="genus" reg="Heliconiopsis">Heliconiopsis</tp:taxon-name-part><tp:taxon-name-part taxon-name-part-type="species" reg="amboinensis">amboinensis</tp:taxon-name-part></tp:taxon-name></italic> Miq. nom. illeg. (≡ <italic><tp:taxon-name><tp:taxon-name-part taxon-name-part-type="genus" reg="Heliconia">Heliconia</tp:taxon-name-part><tp:taxon-name-part taxon-name-part-type="species" reg="buccinata">buccinata</tp:taxon-name-part></tp:taxon-name></italic> Roxb.).</p></tp:treatment-sec><tp:treatment-sec sec-type="description" id="SECID0E1RAI"><title>Description and taxonomic notes.</title><p>Medium- to large-sized rhizomatous herbs with <italic><tp:taxon-name><tp:taxon-name-part taxon-name-part-type="other" reg="Musa">Musa</tp:taxon-name-part></tp:taxon-name></italic>-like habit. Inflorescence erect or pendent, with peduncle, rachis and cincinnal bracts green to variously colored with red and yellow; cincinnal bracts distichous or spirally arranged, horizontal to deflexed. Flowers with diurnal or nocturnal anthesis, resupinate and held at right angles to bracts or not resupinate and fully or partially enclosed in bracts; perianth uniformly curved, essentially green or white to green to yellow, variously shaped; ovary green to yellow to orange. Fruits bright red, orange, or blue, glabrous to tomentose. subgenus <tp:taxon-name><tp:taxon-name-part taxon-name-part-type="genus" reg="Heliconia"/><tp:taxon-name-part taxon-name-part-type="subgenus" reg="Heliconiopsis">Heliconiopsis</tp:taxon-name-part></tp:taxon-name> originally included only the six species native to the Asian-Pacific tropics (defined here in sect. <tp:taxon-name><tp:taxon-name-part taxon-name-part-type="genus" reg="Heliconia"/><tp:taxon-name-part taxon-name-part-type="section" reg="Heliconiopsis">Heliconiopsis</tp:taxon-name-part></tp:taxon-name>), but now encompasses at least four additional species from South America contained in sect. <tp:taxon-name><tp:taxon-name-part taxon-name-part-type="genus" reg="Heliconia"/><tp:taxon-name-part taxon-name-part-type="section" reg="Perplexae">Perplexae</tp:taxon-name-part></tp:taxon-name>. Although the latter species are quite distinctive from the paleotropical taxa in inflorescence and flower morphology and color, the phylogenomic analysis provides strong support (LPP = 1.0) for the inclusion of these disparate species in a single subgenus, which is sister to all other heliconias. The morphological characters that link these two sections are not obvious.</p></tp:treatment-sec><tp:treatment-sec sec-type="distribution" id="SECID0ECTAI"><title>Distribution.</title><p>Tropical Asia-Pacific and Andean South America (Colombia, Ecuador, Fiji, Indonesia, New Caledonia, Papua New Guinea, Samoa, Solomon Islands, Vanuatu).</p></tp:treatment-sec><tp:treatment-sec><!--Section generated to contain objects referenced in tp:taxon-treatment.--><fig id="F3" position="float" orientation="portrait"><object-id xmlns:xlink="http://www.w3.org/1999/xlink" content-type="doi" xlink:type="simple">10.3897/phytokeys.251.130409.figure3</object-id><object-id xmlns:xlink="http://www.w3.org/1999/xlink" content-type="arpha" xlink:type="simple">B236187E-F490-5E99-AA13-8E9A547AD18B</object-id><label>Figure 3.</label><caption><p>Representatives of three subgenera and six sections in the new classification of <italic><tp:taxon-name><tp:taxon-name-part taxon-name-part-type="genus" reg="Heliconia">Heliconia</tp:taxon-name-part></tp:taxon-name></italic><bold>A–D</bold> subgen. <tp:taxon-name><tp:taxon-name-part taxon-name-part-type="genus" reg="Heliconia"/><tp:taxon-name-part taxon-name-part-type="subgenus" reg="Heliconiopsis">Heliconiopsis</tp:taxon-name-part></tp:taxon-name><bold>A, B</bold> sect. <tp:taxon-name><tp:taxon-name-part taxon-name-part-type="genus" reg="Heliconia"/><tp:taxon-name-part taxon-name-part-type="section" reg="Heliconiopsis">Heliconiopsis</tp:taxon-name-part></tp:taxon-name>: <bold>A</bold><italic><tp:taxon-name><tp:taxon-name-part taxon-name-part-type="genus" reg="Heliconia">H.</tp:taxon-name-part><tp:taxon-name-part taxon-name-part-type="species" reg="solomonensis">solomonensis</tp:taxon-name-part></tp:taxon-name></italic><bold>B</bold><italic><tp:taxon-name><tp:taxon-name-part taxon-name-part-type="genus" reg="Heliconia">H.</tp:taxon-name-part><tp:taxon-name-part taxon-name-part-type="species" reg="indica">indica</tp:taxon-name-part></tp:taxon-name></italic><bold>C, D</bold> sect. <tp:taxon-name><tp:taxon-name-part taxon-name-part-type="genus" reg="Heliconia"/><tp:taxon-name-part taxon-name-part-type="section" reg="Perplexae">Perplexae</tp:taxon-name-part></tp:taxon-name>: <bold>C</bold><italic><tp:taxon-name><tp:taxon-name-part taxon-name-part-type="genus" reg="Heliconia">H.</tp:taxon-name-part><tp:taxon-name-part taxon-name-part-type="species" reg="gaiboriana">gaiboriana</tp:taxon-name-part></tp:taxon-name></italic><bold>D</bold><italic><tp:taxon-name><tp:taxon-name-part taxon-name-part-type="genus" reg="Heliconia">H.</tp:taxon-name-part><tp:taxon-name-part taxon-name-part-type="species" reg="impudica">impudica</tp:taxon-name-part></tp:taxon-name></italic><bold>E–H</bold> subgen. <tp:taxon-name><tp:taxon-name-part taxon-name-part-type="genus" reg="Heliconia"/><tp:taxon-name-part taxon-name-part-type="subgenus" reg="Stenochlamys">Stenochlamys</tp:taxon-name-part></tp:taxon-name><bold>E, F</bold> sect. <tp:taxon-name><tp:taxon-name-part taxon-name-part-type="genus" reg="Heliconia"/><tp:taxon-name-part taxon-name-part-type="section" reg="Stenochlayms">Stenochlayms</tp:taxon-name-part></tp:taxon-name>: <bold>E</bold><italic><tp:taxon-name><tp:taxon-name-part taxon-name-part-type="genus" reg="Heliconia">H.</tp:taxon-name-part><tp:taxon-name-part taxon-name-part-type="species" reg="psittacorum">psittacorum</tp:taxon-name-part></tp:taxon-name></italic><bold>F</bold><italic><tp:taxon-name><tp:taxon-name-part taxon-name-part-type="genus" reg="Heliconia">H.</tp:taxon-name-part><tp:taxon-name-part taxon-name-part-type="species" reg="richardiana">richardiana</tp:taxon-name-part></tp:taxon-name></italic><bold>G, H</bold> sect. <tp:taxon-name><tp:taxon-name-part taxon-name-part-type="genus" reg="Heliconia"/><tp:taxon-name-part taxon-name-part-type="section" reg="Angustae">Angustae</tp:taxon-name-part></tp:taxon-name>: <bold>G</bold><italic><tp:taxon-name><tp:taxon-name-part taxon-name-part-type="genus" reg="Heliconia">H.</tp:taxon-name-part><tp:taxon-name-part taxon-name-part-type="species" reg="laneana">laneana</tp:taxon-name-part></tp:taxon-name></italic><bold>H</bold><italic><tp:taxon-name><tp:taxon-name-part taxon-name-part-type="genus" reg="Heliconia">H.</tp:taxon-name-part><tp:taxon-name-part taxon-name-part-type="species" reg="velloziana">velloziana</tp:taxon-name-part></tp:taxon-name></italic><bold>I–L</bold> subgen. <tp:taxon-name><tp:taxon-name-part taxon-name-part-type="genus" reg="Heliconia"/><tp:taxon-name-part taxon-name-part-type="subgenus" reg="Taeniostrobus">Taeniostrobus</tp:taxon-name-part></tp:taxon-name><bold>I, J</bold> sect. <tp:taxon-name><tp:taxon-name-part taxon-name-part-type="genus" reg="Heliconia"/><tp:taxon-name-part taxon-name-part-type="section" reg="Taeniostrobus">Taeniostrobus</tp:taxon-name-part></tp:taxon-name>: <bold>I</bold><italic><tp:taxon-name><tp:taxon-name-part taxon-name-part-type="genus" reg="Heliconia">H.</tp:taxon-name-part><tp:taxon-name-part taxon-name-part-type="species" reg="reticulata">reticulata</tp:taxon-name-part></tp:taxon-name></italic><bold>J</bold><italic><tp:taxon-name><tp:taxon-name-part taxon-name-part-type="genus" reg="Heliconia">H.</tp:taxon-name-part><tp:taxon-name-part taxon-name-part-type="species" reg="collinsiana">collinsiana</tp:taxon-name-part></tp:taxon-name></italic><bold>K, L</bold> sect. <tp:taxon-name><tp:taxon-name-part taxon-name-part-type="genus" reg="Heliconia"/><tp:taxon-name-part taxon-name-part-type="section" reg="Aurantiacae">Aurantiacae</tp:taxon-name-part></tp:taxon-name>: <bold>K</bold><italic><tp:taxon-name><tp:taxon-name-part taxon-name-part-type="genus" reg="Heliconia">H.</tp:taxon-name-part><tp:taxon-name-part taxon-name-part-type="species" reg="schiedeana">schiedeana</tp:taxon-name-part></tp:taxon-name></italic><bold>L</bold><italic><tp:taxon-name><tp:taxon-name-part taxon-name-part-type="genus" reg="Heliconia">H.</tp:taxon-name-part><tp:taxon-name-part taxon-name-part-type="species" reg="aurantiaca">aurantiaca</tp:taxon-name-part></tp:taxon-name></italic>.</p></caption><graphic xmlns:xlink="http://www.w3.org/1999/xlink" xlink:href="phytokeys-251-037_article-130409__-g003.jpg" position="float" orientation="portrait" xlink:type="simple" id="oo_1218762.jpg"><uri content-type="original_file" xlink:type="simple">https://binary.pensoft.net/fig/1218762</uri></graphic></fig></tp:treatment-sec></tp:taxon-treatment>
