# Supplementary material for: ﻿Phylogenomics and a new classification of the tropical genus Heliconia L. (Monocots, Zingiberales, Heliconiaceae)
Source: PhytoKeys. 2025 Jan 13;251:37–66. doi: 10.3897/phytokeys.251.130409 (PMC11747779; doi:10.3897/phytokeys.251.130409)
Supplement: XML Treatment for Heliconia section Heliconiopsis [file phytokeys.251.130409-treatment3.xml]

<!DOCTYPE tp:taxon-treatment
  PUBLIC "-//TaxonX//DTD Taxonomic Treatment Publishing DTD v0 20100105//EN" "tax-treatment-NSO.dtd">
<tp:taxon-treatment xmlns:tp="http://www.plazi.org/taxpub"><tp:treatment-meta><kwd-group><label>Taxon classification</label><kwd>
                <named-content content-type="kingdom">Plantae</named-content>
              </kwd><kwd>
                <named-content content-type="order">Zingiberales</named-content>
              </kwd><kwd>
                <named-content content-type="family">Heliconiaceae</named-content>
              </kwd></kwd-group><mixed-citation publication-type="journal"><person-group><name><surname>Kress</surname><given-names>W. John</given-names></name><name><surname>Fér</surname><given-names>Tomáš</given-names></name><name><surname>Carlsen</surname><given-names>Mónica M.</given-names></name></person-group><article-title>﻿Phylogenomics and a new classification of the tropical genus <italic><tp:taxon-name><tp:taxon-name-part taxon-name-part-type="genus" reg="Heliconia">Heliconia</tp:taxon-name-part></tp:taxon-name></italic> L. (<tp:taxon-name><tp:taxon-name-part taxon-name-part-type="above-family">Monocots</tp:taxon-name-part></tp:taxon-name>, <tp:taxon-name><tp:taxon-name-part taxon-name-part-type="order">Zingiberales</tp:taxon-name-part></tp:taxon-name>, <tp:taxon-name><tp:taxon-name-part taxon-name-part-type="family">Heliconiaceae</tp:taxon-name-part></tp:taxon-name>)</article-title><source>PhytoKeys</source><day>13</day><month>01</month><year>2025</year><volume>251</volume><fpage>37</fpage><lpage>66</lpage><pub-id pub-id-type="doi">10.3897/phytokeys.251.130409</pub-id></mixed-citation></tp:treatment-meta><tp:nomenclature><label>﻿1.1.1.</label><tp:taxon-name>
              <object-id xmlns:xlink="http://www.w3.org/1999/xlink" content-type="arpha" xlink:type="simple">88D96CC0-8A37-5CE0-9F1E-3DDED48FB80F</object-id>
              <tp:taxon-name-part taxon-name-part-type="genus" reg="Heliconia">Heliconia</tp:taxon-name-part>
              <tp:taxon-name-part taxon-name-part-type="infraspecific-rank">section</tp:taxon-name-part>
              <tp:taxon-name-part taxon-name-part-type="section" reg="Heliconiopsis">Heliconiopsis</tp:taxon-name-part>
              <object-id xmlns:xlink="http://www.w3.org/1999/xlink" content-type="ipni" xlink:type="simple">urn:lsid:ipni.org:names:77355024-1</object-id>
            </tp:taxon-name><tp:taxon-authority>(Miq.) W.J.Kress, comb. et stat. nov.</tp:taxon-authority><xref ref-type="fig" rid="F3">Figs 3A, B</xref><tp:nomenclature-citation-list><tp:nomenclature-citation><tp:taxon-name>
                  <tp:taxon-name-part taxon-name-part-type="genus" reg="Heliconiopsis">Heliconiopsis</tp:taxon-name-part>
                </tp:taxon-name><comment>Miq., Fl. Nederl. Ind. 3: 590. 1859.</comment></tp:nomenclature-citation></tp:nomenclature-citation-list></tp:nomenclature><tp:treatment-sec sec-type="material" id="SECID0EKVAI"><title>Type.</title><p><italic><tp:taxon-name><tp:taxon-name-part taxon-name-part-type="genus" reg="Heliconiopsis">Heliconiopsis</tp:taxon-name-part><tp:taxon-name-part taxon-name-part-type="species" reg="amboinensis">amboinensis</tp:taxon-name-part></tp:taxon-name></italic> Miq. (≡ <italic><tp:taxon-name><tp:taxon-name-part taxon-name-part-type="genus" reg="Heliconia">Heliconia</tp:taxon-name-part><tp:taxon-name-part taxon-name-part-type="species" reg="buccinata">buccinata</tp:taxon-name-part></tp:taxon-name></italic> Roxb.).</p></tp:treatment-sec><tp:treatment-sec sec-type="description" id="SECID0EGWAI"><title>Description and taxonomic notes.</title><p>Medium- to large-sized rhizomatous herbs with <italic><tp:taxon-name><tp:taxon-name-part taxon-name-part-type="other" reg="Musa">Musa</tp:taxon-name-part></tp:taxon-name></italic>-like habit. Inflorescence erect or pendent, with peduncle, rachis and cincinnal bracts green-colored; cincinnal bracts distichous or spirally arranged. Flowers with diurnal or nocturnal anthesis, not resupinate and fully or partially enclosed in bracts; perianth uniformly curved, essentially green; ovary green to yellow to orange. Fruits bright red or orange, glabrous to tomentose. This section includes all six known species native to the Asian-Pacific tropics from Samoa in the South Pacific to New Caledonia. The sectional clade has 1.0 LPP support in the phylogenomic analysis.</p></tp:treatment-sec><tp:treatment-sec sec-type="Species" id="SECID0ETWAI"><title>Species.</title><p>*<italic><tp:taxon-name><tp:taxon-name-part taxon-name-part-type="genus" reg="Heliconia">Heliconia</tp:taxon-name-part><tp:taxon-name-part taxon-name-part-type="species" reg="indica">indica</tp:taxon-name-part></tp:taxon-name></italic> Lam. (syn.: <italic><tp:taxon-name><tp:taxon-name-part taxon-name-part-type="genus" reg="Heliconia">H.</tp:taxon-name-part><tp:taxon-name-part taxon-name-part-type="species" reg="buccinata">buccinata</tp:taxon-name-part></tp:taxon-name></italic> Roxb.); *<italic><tp:taxon-name><tp:taxon-name-part taxon-name-part-type="genus" reg="Heliconia">H.</tp:taxon-name-part><tp:taxon-name-part taxon-name-part-type="species" reg="lanata">lanata</tp:taxon-name-part></tp:taxon-name></italic> (Green) W.J.Kress; *<italic><tp:taxon-name><tp:taxon-name-part taxon-name-part-type="genus" reg="Heliconia">H.</tp:taxon-name-part><tp:taxon-name-part taxon-name-part-type="species" reg="laufao">laufao</tp:taxon-name-part></tp:taxon-name></italic> W.J.Kress; *<italic><tp:taxon-name><tp:taxon-name-part taxon-name-part-type="genus" reg="Heliconia">H.</tp:taxon-name-part><tp:taxon-name-part taxon-name-part-type="species" reg="paka">paka</tp:taxon-name-part></tp:taxon-name></italic> A.C.Smith; +<italic><tp:taxon-name><tp:taxon-name-part taxon-name-part-type="genus" reg="Heliconia">H.</tp:taxon-name-part><tp:taxon-name-part taxon-name-part-type="species" reg="papuana">papuana</tp:taxon-name-part></tp:taxon-name></italic> W.J.Kress; *<italic><tp:taxon-name><tp:taxon-name-part taxon-name-part-type="genus" reg="Heliconia">H.</tp:taxon-name-part><tp:taxon-name-part taxon-name-part-type="species" reg="solomonensis">solomonensis</tp:taxon-name-part></tp:taxon-name></italic> W.J.Kress.</p></tp:treatment-sec><tp:treatment-sec sec-type="distribution" id="SECID0EGZAI"><title>Distribution.</title><p>Tropical Asia-Pacific (Fiji, Indonesia, New Caledonia, Papua New Guinea, Samoa, Solomon Islands, Vanuatu).</p></tp:treatment-sec><tp:treatment-sec><!--Section generated to contain objects referenced in tp:taxon-treatment.--><fig id="F3" position="float" orientation="portrait"><object-id xmlns:xlink="http://www.w3.org/1999/xlink" content-type="doi" xlink:type="simple">10.3897/phytokeys.251.130409.figure3</object-id><object-id xmlns:xlink="http://www.w3.org/1999/xlink" content-type="arpha" xlink:type="simple">B236187E-F490-5E99-AA13-8E9A547AD18B</object-id><label>Figure 3.</label><caption><p>Representatives of three subgenera and six sections in the new classification of <italic><tp:taxon-name><tp:taxon-name-part taxon-name-part-type="genus" reg="Heliconia">Heliconia</tp:taxon-name-part></tp:taxon-name></italic><bold>A–D</bold> subgen. <tp:taxon-name><tp:taxon-name-part taxon-name-part-type="genus" reg="Heliconia"/><tp:taxon-name-part taxon-name-part-type="subgenus" reg="Heliconiopsis">Heliconiopsis</tp:taxon-name-part></tp:taxon-name><bold>A, B</bold> sect. <tp:taxon-name><tp:taxon-name-part taxon-name-part-type="genus" reg="Heliconia"/><tp:taxon-name-part taxon-name-part-type="section" reg="Heliconiopsis">Heliconiopsis</tp:taxon-name-part></tp:taxon-name>: <bold>A</bold><italic><tp:taxon-name><tp:taxon-name-part taxon-name-part-type="genus" reg="Heliconia">H.</tp:taxon-name-part><tp:taxon-name-part taxon-name-part-type="species" reg="solomonensis">solomonensis</tp:taxon-name-part></tp:taxon-name></italic><bold>B</bold><italic><tp:taxon-name><tp:taxon-name-part taxon-name-part-type="genus" reg="Heliconia">H.</tp:taxon-name-part><tp:taxon-name-part taxon-name-part-type="species" reg="indica">indica</tp:taxon-name-part></tp:taxon-name></italic><bold>C, D</bold> sect. <tp:taxon-name><tp:taxon-name-part taxon-name-part-type="genus" reg="Heliconia"/><tp:taxon-name-part taxon-name-part-type="section" reg="Perplexae">Perplexae</tp:taxon-name-part></tp:taxon-name>: <bold>C</bold><italic><tp:taxon-name><tp:taxon-name-part taxon-name-part-type="genus" reg="Heliconia">H.</tp:taxon-name-part><tp:taxon-name-part taxon-name-part-type="species" reg="gaiboriana">gaiboriana</tp:taxon-name-part></tp:taxon-name></italic><bold>D</bold><italic><tp:taxon-name><tp:taxon-name-part taxon-name-part-type="genus" reg="Heliconia">H.</tp:taxon-name-part><tp:taxon-name-part taxon-name-part-type="species" reg="impudica">impudica</tp:taxon-name-part></tp:taxon-name></italic><bold>E–H</bold> subgen. <tp:taxon-name><tp:taxon-name-part taxon-name-part-type="genus" reg="Heliconia"/><tp:taxon-name-part taxon-name-part-type="subgenus" reg="Stenochlamys">Stenochlamys</tp:taxon-name-part></tp:taxon-name><bold>E, F</bold> sect. <tp:taxon-name><tp:taxon-name-part taxon-name-part-type="genus" reg="Heliconia"/><tp:taxon-name-part taxon-name-part-type="section" reg="Stenochlayms">Stenochlayms</tp:taxon-name-part></tp:taxon-name>: <bold>E</bold><italic><tp:taxon-name><tp:taxon-name-part taxon-name-part-type="genus" reg="Heliconia">H.</tp:taxon-name-part><tp:taxon-name-part taxon-name-part-type="species" reg="psittacorum">psittacorum</tp:taxon-name-part></tp:taxon-name></italic><bold>F</bold><italic><tp:taxon-name><tp:taxon-name-part taxon-name-part-type="genus" reg="Heliconia">H.</tp:taxon-name-part><tp:taxon-name-part taxon-name-part-type="species" reg="richardiana">richardiana</tp:taxon-name-part></tp:taxon-name></italic><bold>G, H</bold> sect. <tp:taxon-name><tp:taxon-name-part taxon-name-part-type="genus" reg="Heliconia"/><tp:taxon-name-part taxon-name-part-type="section" reg="Angustae">Angustae</tp:taxon-name-part></tp:taxon-name>: <bold>G</bold><italic><tp:taxon-name><tp:taxon-name-part taxon-name-part-type="genus" reg="Heliconia">H.</tp:taxon-name-part><tp:taxon-name-part taxon-name-part-type="species" reg="laneana">laneana</tp:taxon-name-part></tp:taxon-name></italic><bold>H</bold><italic><tp:taxon-name><tp:taxon-name-part taxon-name-part-type="genus" reg="Heliconia">H.</tp:taxon-name-part><tp:taxon-name-part taxon-name-part-type="species" reg="velloziana">velloziana</tp:taxon-name-part></tp:taxon-name></italic><bold>I–L</bold> subgen. <tp:taxon-name><tp:taxon-name-part taxon-name-part-type="genus" reg="Heliconia"/><tp:taxon-name-part taxon-name-part-type="subgenus" reg="Taeniostrobus">Taeniostrobus</tp:taxon-name-part></tp:taxon-name><bold>I, J</bold> sect. <tp:taxon-name><tp:taxon-name-part taxon-name-part-type="genus" reg="Heliconia"/><tp:taxon-name-part taxon-name-part-type="section" reg="Taeniostrobus">Taeniostrobus</tp:taxon-name-part></tp:taxon-name>: <bold>I</bold><italic><tp:taxon-name><tp:taxon-name-part taxon-name-part-type="genus" reg="Heliconia">H.</tp:taxon-name-part><tp:taxon-name-part taxon-name-part-type="species" reg="reticulata">reticulata</tp:taxon-name-part></tp:taxon-name></italic><bold>J</bold><italic><tp:taxon-name><tp:taxon-name-part taxon-name-part-type="genus" reg="Heliconia">H.</tp:taxon-name-part><tp:taxon-name-part taxon-name-part-type="species" reg="collinsiana">collinsiana</tp:taxon-name-part></tp:taxon-name></italic><bold>K, L</bold> sect. <tp:taxon-name><tp:taxon-name-part taxon-name-part-type="genus" reg="Heliconia"/><tp:taxon-name-part taxon-name-part-type="section" reg="Aurantiacae">Aurantiacae</tp:taxon-name-part></tp:taxon-name>: <bold>K</bold><italic><tp:taxon-name><tp:taxon-name-part taxon-name-part-type="genus" reg="Heliconia">H.</tp:taxon-name-part><tp:taxon-name-part taxon-name-part-type="species" reg="schiedeana">schiedeana</tp:taxon-name-part></tp:taxon-name></italic><bold>L</bold><italic><tp:taxon-name><tp:taxon-name-part taxon-name-part-type="genus" reg="Heliconia">H.</tp:taxon-name-part><tp:taxon-name-part taxon-name-part-type="species" reg="aurantiaca">aurantiaca</tp:taxon-name-part></tp:taxon-name></italic>.</p></caption><graphic xmlns:xlink="http://www.w3.org/1999/xlink" xlink:href="phytokeys-251-037_article-130409__-g003.jpg" position="float" orientation="portrait" xlink:type="simple" id="oo_1218762.jpg"><uri content-type="original_file" xlink:type="simple">https://binary.pensoft.net/fig/1218762</uri></graphic></fig></tp:treatment-sec></tp:taxon-treatment>
