# Supplementary material for: ﻿Phylogenomics and a new classification of the tropical genus Heliconia L. (Monocots, Zingiberales, Heliconiaceae)
Source: PhytoKeys. 2025 Jan 13;251:37–66. doi: 10.3897/phytokeys.251.130409 (PMC11747779; doi:10.3897/phytokeys.251.130409)
Supplement: XML Treatment for Heliconia section Perplexae W.J.Kress, sect. nov. [file phytokeys.251.130409-treatment4.xml]

<!DOCTYPE tp:taxon-treatment
  PUBLIC "-//TaxonX//DTD Taxonomic Treatment Publishing DTD v0 20100105//EN" "tax-treatment-NSO.dtd">
<tp:taxon-treatment xmlns:tp="http://www.plazi.org/taxpub"><tp:treatment-meta><kwd-group><label>Taxon classification</label><kwd>
                <named-content content-type="kingdom">Plantae</named-content>
              </kwd><kwd>
                <named-content content-type="order">Zingiberales</named-content>
              </kwd><kwd>
                <named-content content-type="family">Heliconiaceae</named-content>
              </kwd></kwd-group><mixed-citation publication-type="journal"><person-group><name><surname>Kress</surname><given-names>W. John</given-names></name><name><surname>Fér</surname><given-names>Tomáš</given-names></name><name><surname>Carlsen</surname><given-names>Mónica M.</given-names></name></person-group><article-title>﻿Phylogenomics and a new classification of the tropical genus <italic><tp:taxon-name><tp:taxon-name-part taxon-name-part-type="genus" reg="Heliconia">Heliconia</tp:taxon-name-part></tp:taxon-name></italic> L. (<tp:taxon-name><tp:taxon-name-part taxon-name-part-type="above-family">Monocots</tp:taxon-name-part></tp:taxon-name>, <tp:taxon-name><tp:taxon-name-part taxon-name-part-type="order">Zingiberales</tp:taxon-name-part></tp:taxon-name>, <tp:taxon-name><tp:taxon-name-part taxon-name-part-type="family">Heliconiaceae</tp:taxon-name-part></tp:taxon-name>)</article-title><source>PhytoKeys</source><day>13</day><month>01</month><year>2025</year><volume>251</volume><fpage>37</fpage><lpage>66</lpage><pub-id pub-id-type="doi">10.3897/phytokeys.251.130409</pub-id></mixed-citation></tp:treatment-meta><tp:nomenclature><label>﻿1.1.2.</label><tp:taxon-name>
              <object-id xmlns:xlink="http://www.w3.org/1999/xlink" content-type="arpha" xlink:type="simple">B3A25DC9-BFE4-54ED-87BE-1DC271CD5B4C</object-id>
              <tp:taxon-name-part taxon-name-part-type="genus" reg="Heliconia">Heliconia</tp:taxon-name-part>
              <tp:taxon-name-part taxon-name-part-type="infraspecific-rank">section</tp:taxon-name-part>
              <tp:taxon-name-part taxon-name-part-type="section" reg="Perplexae">Perplexae</tp:taxon-name-part>
              <tp:taxon-name-part taxon-name-part-type="authority">W.J.Kress,</tp:taxon-name-part>
              <tp:taxon-name-part taxon-name-part-type="infraspecific-rank">sect. nov.</tp:taxon-name-part>
              <object-id xmlns:xlink="http://www.w3.org/1999/xlink" content-type="ipni" xlink:type="simple">urn:lsid:ipni.org:names:77355025-1</object-id>
            </tp:taxon-name><xref ref-type="fig" rid="F3">Figs 3C, D</xref></tp:nomenclature><tp:treatment-sec sec-type="material" id="SECID0EE2AI"><title>Type.</title><p><italic><tp:taxon-name><tp:taxon-name-part taxon-name-part-type="genus" reg="Heliconia">Heliconia</tp:taxon-name-part><tp:taxon-name-part taxon-name-part-type="species" reg="impudica">impudica</tp:taxon-name-part></tp:taxon-name></italic> Abalo &amp; Morales.</p></tp:treatment-sec><tp:treatment-sec sec-type="description" id="SECID0EV2AI"><title>Description and taxonomic notes.</title><p>Medium-sized rhizomatous herbs with <italic><tp:taxon-name><tp:taxon-name-part taxon-name-part-type="other" reg="Musa">Musa</tp:taxon-name-part></tp:taxon-name></italic>-like habit. Inflorescence erect, with peduncle, rachis and cincinnal bracts variously colored with red and yellow; cincinnal bracts distichous or spirally arranged, horizontal to deflexed. Flowers with diurnal anthesis, resupinate; perianth uniformly curved, white to green to yellow, variously shaped; ovary green to yellow. Fruits blue, glabrous. This section includes four species native to Colombia and Ecuador, which were included in subgen. <tp:taxon-name><tp:taxon-name-part taxon-name-part-type="genus" reg="Heliconia"/><tp:taxon-name-part taxon-name-part-type="section" reg="Stenochlamys">Stenochlamys</tp:taxon-name-part><tp:taxon-name-part taxon-name-part-type="infraspecific-rank">sect.</tp:taxon-name-part><tp:taxon-name-part taxon-name-part-type="section" reg="Lanea">Lanea</tp:taxon-name-part></tp:taxon-name> by earlier authors (e.g., <xref ref-type="bibr" rid="B7">Andersson 1992</xref>; <xref ref-type="bibr" rid="B30">Kress et al. 1999</xref>). According to the genomic data, a fifth species, <italic><tp:taxon-name><tp:taxon-name-part taxon-name-part-type="genus" reg="Heliconia">H.</tp:taxon-name-part><tp:taxon-name-part taxon-name-part-type="species" reg="brenneri">brenneri</tp:taxon-name-part></tp:taxon-name></italic> Abalo &amp; Morales, is also placed in this section. However, in this classification it is placed in subgen. <tp:taxon-name><tp:taxon-name-part taxon-name-part-type="genus" reg="Heliconia">Heliconia</tp:taxon-name-part><tp:taxon-name-part taxon-name-part-type="infraspecific-rank">sect.</tp:taxon-name-part><tp:taxon-name-part taxon-name-part-type="section" reg="Longae">Longae</tp:taxon-name-part></tp:taxon-name> where it shares morphological traits with <italic><tp:taxon-name><tp:taxon-name-part taxon-name-part-type="genus" reg="Heliconia">H.</tp:taxon-name-part><tp:taxon-name-part taxon-name-part-type="species" reg="foreroi">foreroi</tp:taxon-name-part></tp:taxon-name></italic> Abalo &amp; Morales and <italic><tp:taxon-name><tp:taxon-name-part taxon-name-part-type="genus" reg="Heliconia">H.</tp:taxon-name-part><tp:taxon-name-part taxon-name-part-type="species" reg="attratensis">attratensis</tp:taxon-name-part></tp:taxon-name></italic> Abalo &amp; Morales with erect, red, distichous cincinnal bracts and non-resupinate flowers. Section <tp:taxon-name><tp:taxon-name-part taxon-name-part-type="genus" reg="Heliconia"/><tp:taxon-name-part taxon-name-part-type="section" reg="Perplexae">Perplexae</tp:taxon-name-part></tp:taxon-name> has 1.00 LPP support as a monophyletic group and 1.0 LPP support as sister to sect. <tp:taxon-name><tp:taxon-name-part taxon-name-part-type="genus" reg="Heliconia"/><tp:taxon-name-part taxon-name-part-type="section" reg="Heliconiopsis">Heliconiopsis</tp:taxon-name-part></tp:taxon-name> in the phylogenomic analysis.</p></tp:treatment-sec><tp:treatment-sec sec-type="Species" id="SECID0EX5AI"><title>Species.</title><p>*<italic><tp:taxon-name><tp:taxon-name-part taxon-name-part-type="genus" reg="Heliconia">Heliconia</tp:taxon-name-part><tp:taxon-name-part taxon-name-part-type="species" reg="gaiboriana">gaiboriana</tp:taxon-name-part></tp:taxon-name></italic> Abalo &amp; Morales; *<italic><tp:taxon-name><tp:taxon-name-part taxon-name-part-type="genus" reg="Heliconia">H.</tp:taxon-name-part><tp:taxon-name-part taxon-name-part-type="species" reg="impudica">impudica</tp:taxon-name-part></tp:taxon-name></italic> Abalo &amp; Morales; *<italic><tp:taxon-name><tp:taxon-name-part taxon-name-part-type="genus" reg="Heliconia">H.</tp:taxon-name-part><tp:taxon-name-part taxon-name-part-type="species" reg="virginalis">virginalis</tp:taxon-name-part></tp:taxon-name></italic> Abalo &amp; Morales; *<italic><tp:taxon-name><tp:taxon-name-part taxon-name-part-type="genus" reg="Heliconia">H.</tp:taxon-name-part><tp:taxon-name-part taxon-name-part-type="species" reg="willisiana">willisiana</tp:taxon-name-part></tp:taxon-name></italic> Abalo &amp; Morales.</p></tp:treatment-sec><tp:treatment-sec sec-type="distribution" id="SECID0EJABI"><title>Distribution.</title><p>Tropical Andean South America (Colombia, Ecuador).</p></tp:treatment-sec><tp:treatment-sec><!--Section generated to contain objects referenced in tp:taxon-treatment.--><fig id="F3" position="float" orientation="portrait"><object-id xmlns:xlink="http://www.w3.org/1999/xlink" content-type="doi" xlink:type="simple">10.3897/phytokeys.251.130409.figure3</object-id><object-id xmlns:xlink="http://www.w3.org/1999/xlink" content-type="arpha" xlink:type="simple">B236187E-F490-5E99-AA13-8E9A547AD18B</object-id><label>Figure 3.</label><caption><p>Representatives of three subgenera and six sections in the new classification of <italic><tp:taxon-name><tp:taxon-name-part taxon-name-part-type="genus" reg="Heliconia">Heliconia</tp:taxon-name-part></tp:taxon-name></italic><bold>A–D</bold> subgen. <tp:taxon-name><tp:taxon-name-part taxon-name-part-type="genus" reg="Heliconia"/><tp:taxon-name-part taxon-name-part-type="subgenus" reg="Heliconiopsis">Heliconiopsis</tp:taxon-name-part></tp:taxon-name><bold>A, B</bold> sect. <tp:taxon-name><tp:taxon-name-part taxon-name-part-type="genus" reg="Heliconia"/><tp:taxon-name-part taxon-name-part-type="section" reg="Heliconiopsis">Heliconiopsis</tp:taxon-name-part></tp:taxon-name>: <bold>A</bold><italic><tp:taxon-name><tp:taxon-name-part taxon-name-part-type="genus" reg="Heliconia">H.</tp:taxon-name-part><tp:taxon-name-part taxon-name-part-type="species" reg="solomonensis">solomonensis</tp:taxon-name-part></tp:taxon-name></italic><bold>B</bold><italic><tp:taxon-name><tp:taxon-name-part taxon-name-part-type="genus" reg="Heliconia">H.</tp:taxon-name-part><tp:taxon-name-part taxon-name-part-type="species" reg="indica">indica</tp:taxon-name-part></tp:taxon-name></italic><bold>C, D</bold> sect. <tp:taxon-name><tp:taxon-name-part taxon-name-part-type="genus" reg="Heliconia"/><tp:taxon-name-part taxon-name-part-type="section" reg="Perplexae">Perplexae</tp:taxon-name-part></tp:taxon-name>: <bold>C</bold><italic><tp:taxon-name><tp:taxon-name-part taxon-name-part-type="genus" reg="Heliconia">H.</tp:taxon-name-part><tp:taxon-name-part taxon-name-part-type="species" reg="gaiboriana">gaiboriana</tp:taxon-name-part></tp:taxon-name></italic><bold>D</bold><italic><tp:taxon-name><tp:taxon-name-part taxon-name-part-type="genus" reg="Heliconia">H.</tp:taxon-name-part><tp:taxon-name-part taxon-name-part-type="species" reg="impudica">impudica</tp:taxon-name-part></tp:taxon-name></italic><bold>E–H</bold> subgen. <tp:taxon-name><tp:taxon-name-part taxon-name-part-type="genus" reg="Heliconia"/><tp:taxon-name-part taxon-name-part-type="subgenus" reg="Stenochlamys">Stenochlamys</tp:taxon-name-part></tp:taxon-name><bold>E, F</bold> sect. <tp:taxon-name><tp:taxon-name-part taxon-name-part-type="genus" reg="Heliconia"/><tp:taxon-name-part taxon-name-part-type="section" reg="Stenochlayms">Stenochlayms</tp:taxon-name-part></tp:taxon-name>: <bold>E</bold><italic><tp:taxon-name><tp:taxon-name-part taxon-name-part-type="genus" reg="Heliconia">H.</tp:taxon-name-part><tp:taxon-name-part taxon-name-part-type="species" reg="psittacorum">psittacorum</tp:taxon-name-part></tp:taxon-name></italic><bold>F</bold><italic><tp:taxon-name><tp:taxon-name-part taxon-name-part-type="genus" reg="Heliconia">H.</tp:taxon-name-part><tp:taxon-name-part taxon-name-part-type="species" reg="richardiana">richardiana</tp:taxon-name-part></tp:taxon-name></italic><bold>G, H</bold> sect. <tp:taxon-name><tp:taxon-name-part taxon-name-part-type="genus" reg="Heliconia"/><tp:taxon-name-part taxon-name-part-type="section" reg="Angustae">Angustae</tp:taxon-name-part></tp:taxon-name>: <bold>G</bold><italic><tp:taxon-name><tp:taxon-name-part taxon-name-part-type="genus" reg="Heliconia">H.</tp:taxon-name-part><tp:taxon-name-part taxon-name-part-type="species" reg="laneana">laneana</tp:taxon-name-part></tp:taxon-name></italic><bold>H</bold><italic><tp:taxon-name><tp:taxon-name-part taxon-name-part-type="genus" reg="Heliconia">H.</tp:taxon-name-part><tp:taxon-name-part taxon-name-part-type="species" reg="velloziana">velloziana</tp:taxon-name-part></tp:taxon-name></italic><bold>I–L</bold> subgen. <tp:taxon-name><tp:taxon-name-part taxon-name-part-type="genus" reg="Heliconia"/><tp:taxon-name-part taxon-name-part-type="subgenus" reg="Taeniostrobus">Taeniostrobus</tp:taxon-name-part></tp:taxon-name><bold>I, J</bold> sect. <tp:taxon-name><tp:taxon-name-part taxon-name-part-type="genus" reg="Heliconia"/><tp:taxon-name-part taxon-name-part-type="section" reg="Taeniostrobus">Taeniostrobus</tp:taxon-name-part></tp:taxon-name>: <bold>I</bold><italic><tp:taxon-name><tp:taxon-name-part taxon-name-part-type="genus" reg="Heliconia">H.</tp:taxon-name-part><tp:taxon-name-part taxon-name-part-type="species" reg="reticulata">reticulata</tp:taxon-name-part></tp:taxon-name></italic><bold>J</bold><italic><tp:taxon-name><tp:taxon-name-part taxon-name-part-type="genus" reg="Heliconia">H.</tp:taxon-name-part><tp:taxon-name-part taxon-name-part-type="species" reg="collinsiana">collinsiana</tp:taxon-name-part></tp:taxon-name></italic><bold>K, L</bold> sect. <tp:taxon-name><tp:taxon-name-part taxon-name-part-type="genus" reg="Heliconia"/><tp:taxon-name-part taxon-name-part-type="section" reg="Aurantiacae">Aurantiacae</tp:taxon-name-part></tp:taxon-name>: <bold>K</bold><italic><tp:taxon-name><tp:taxon-name-part taxon-name-part-type="genus" reg="Heliconia">H.</tp:taxon-name-part><tp:taxon-name-part taxon-name-part-type="species" reg="schiedeana">schiedeana</tp:taxon-name-part></tp:taxon-name></italic><bold>L</bold><italic><tp:taxon-name><tp:taxon-name-part taxon-name-part-type="genus" reg="Heliconia">H.</tp:taxon-name-part><tp:taxon-name-part taxon-name-part-type="species" reg="aurantiaca">aurantiaca</tp:taxon-name-part></tp:taxon-name></italic>.</p></caption><graphic xmlns:xlink="http://www.w3.org/1999/xlink" xlink:href="phytokeys-251-037_article-130409__-g003.jpg" position="float" orientation="portrait" xlink:type="simple" id="oo_1218762.jpg"><uri content-type="original_file" xlink:type="simple">https://binary.pensoft.net/fig/1218762</uri></graphic></fig></tp:treatment-sec><ref-list><ref id="B7"><mixed-citation xmlns:xlink="http://www.w3.org/1999/xlink" xlink:type="simple"><person-group><name name-style="western"><surname>Andersson</surname><given-names>L</given-names></name></person-group> (<year>1992</year>) <article-title>Revision of <tp:taxon-name><tp:taxon-name-part taxon-name-part-type="genus">Heliconia</tp:taxon-name-part><tp:taxon-name-part taxon-name-part-type="infraspecific-rank">subgen.</tp:taxon-name-part><tp:taxon-name-part taxon-name-part-type="subgenus">Taeniostrobus</tp:taxon-name-part></tp:taxon-name> and subgen. <tp:taxon-name><tp:taxon-name-part taxon-name-part-type="genus"/><tp:taxon-name-part taxon-name-part-type="subgenus">Heliconia</tp:taxon-name-part></tp:taxon-name> (<tp:taxon-name><tp:taxon-name-part taxon-name-part-type="family">Musaceae</tp:taxon-name-part></tp:taxon-name>-<tp:taxon-name><tp:taxon-name-part taxon-name-part-type="subfamily">Heliconioideae</tp:taxon-name-part></tp:taxon-name>).</article-title><source>Opera Botanica</source><volume>111</volume>: <fpage>1</fpage>–<lpage>98</lpage>.</mixed-citation></ref><ref id="B30"><mixed-citation xmlns:xlink="http://www.w3.org/1999/xlink" xlink:type="simple"><person-group><name name-style="western"><surname>Kress</surname><given-names>WJ</given-names></name><name name-style="western"><surname>Betancur</surname><given-names>J</given-names></name><name name-style="western"><surname>Echeverry</surname><given-names>BE</given-names></name></person-group> (<year>1999</year>) Heliconias – Llamaradas de la Selva Colombiana. Cristina Uribe Editores, Bogotá, Colombia.</mixed-citation></ref></ref-list></tp:taxon-treatment>
