# Supplementary material for: ﻿Phylogenomics and a new classification of the tropical genus Heliconia L. (Monocots, Zingiberales, Heliconiaceae)
Source: PhytoKeys. 2025 Jan 13;251:37–66. doi: 10.3897/phytokeys.251.130409 (PMC11747779; doi:10.3897/phytokeys.251.130409)
Supplement: XML Treatment for Heliconia section Lanea [file phytokeys.251.130409-treatment19.xml]

<!DOCTYPE tp:taxon-treatment
  PUBLIC "-//TaxonX//DTD Taxonomic Treatment Publishing DTD v0 20100105//EN" "tax-treatment-NSO.dtd">
<tp:taxon-treatment xmlns:tp="http://www.plazi.org/taxpub"><tp:treatment-meta><kwd-group><label>Taxon classification</label><kwd>
                <named-content content-type="kingdom">Plantae</named-content>
              </kwd><kwd>
                <named-content content-type="order">Zingiberales</named-content>
              </kwd><kwd>
                <named-content content-type="family">Heliconiaceae</named-content>
              </kwd></kwd-group><mixed-citation publication-type="journal"><person-group><name><surname>Kress</surname><given-names>W. John</given-names></name><name><surname>Fér</surname><given-names>Tomáš</given-names></name><name><surname>Carlsen</surname><given-names>Mónica M.</given-names></name></person-group><article-title>﻿Phylogenomics and a new classification of the tropical genus <italic><tp:taxon-name><tp:taxon-name-part taxon-name-part-type="genus" reg="Heliconia">Heliconia</tp:taxon-name-part></tp:taxon-name></italic> L. (<tp:taxon-name><tp:taxon-name-part taxon-name-part-type="above-family">Monocots</tp:taxon-name-part></tp:taxon-name>, <tp:taxon-name><tp:taxon-name-part taxon-name-part-type="order">Zingiberales</tp:taxon-name-part></tp:taxon-name>, <tp:taxon-name><tp:taxon-name-part taxon-name-part-type="family">Heliconiaceae</tp:taxon-name-part></tp:taxon-name>)</article-title><source>PhytoKeys</source><day>13</day><month>01</month><year>2025</year><volume>251</volume><fpage>37</fpage><lpage>66</lpage><pub-id pub-id-type="doi">10.3897/phytokeys.251.130409</pub-id></mixed-citation></tp:treatment-meta><tp:nomenclature><label>﻿1.5.5.</label><tp:taxon-name>
              <object-id xmlns:xlink="http://www.w3.org/1999/xlink" content-type="arpha" xlink:type="simple">0AA535CB-B679-5E7C-82AA-6D41525F9070</object-id>
              <tp:taxon-name-part taxon-name-part-type="genus" reg="Heliconia">Heliconia</tp:taxon-name-part>
              <tp:taxon-name-part taxon-name-part-type="infraspecific-rank">section</tp:taxon-name-part>
              <tp:taxon-name-part taxon-name-part-type="section" reg="Lanea">Lanea</tp:taxon-name-part>
            </tp:taxon-name><tp:taxon-authority>L. Anderss., Opera Bot. 82: 23, 30. 1985.</tp:taxon-authority><xref ref-type="fig" rid="F5">Figs 5A, B</xref></tp:nomenclature><tp:treatment-sec sec-type="material" id="SECID0E22AK"><title>Type.</title><p><italic><tp:taxon-name><tp:taxon-name-part taxon-name-part-type="genus" reg="Heliconia">Heliconia</tp:taxon-name-part><tp:taxon-name-part taxon-name-part-type="species" reg="lingulata">lingulata</tp:taxon-name-part></tp:taxon-name></italic> Ruiz &amp; Pav.</p></tp:treatment-sec><tp:treatment-sec sec-type="description" id="SECID0EM3AK"><title>Description and taxonomic notes.</title><p>Medium- to large-sized rhizomatous herbs with <italic><tp:taxon-name><tp:taxon-name-part taxon-name-part-type="other" reg="Musa">Musa</tp:taxon-name-part></tp:taxon-name></italic>-like habit. Inflorescence erect, with peduncle, rachis and cincinnal bracts of various colors from pink to red to yellow; cincinnal bracts distichous or spirally arranged, usually widely separated. Flowers with diurnal anthesis, fully exposed at maturity, resupinate and held at right angles to bracts; perianth generally with short to medium-sized tube, straight to uniformly curved, green to yellow, glabrous; ovary green to yellow to red, generally glabrous. Fruits blue, glabrous. Section <tp:taxon-name><tp:taxon-name-part taxon-name-part-type="genus" reg="Heliconia"/><tp:taxon-name-part taxon-name-part-type="section" reg="Lanea">Lanea</tp:taxon-name-part></tp:taxon-name> includes species which were formerly placed in sects. <italic><tp:taxon-name><tp:taxon-name-part taxon-name-part-type="genus" reg="Heliconia"/><tp:taxon-name-part taxon-name-part-type="section" reg="Lanea">Lanea</tp:taxon-name-part></tp:taxon-name></italic> or <italic><tp:taxon-name><tp:taxon-name-part taxon-name-part-type="genus" reg="Heliconia"/><tp:taxon-name-part taxon-name-part-type="section" reg="Cannastrum">Cannastrum</tp:taxon-name-part></tp:taxon-name></italic> by <xref ref-type="bibr" rid="B5">Andersson (1985a</xref>, <xref ref-type="bibr" rid="B7">1992</xref>). Here these six species comprise a monophyletic group that is strongly supported (LPP = 1.0) as sister to a lineage of species with pendent inflorescences which were formerly classified in subgen. <tp:taxon-name><tp:taxon-name-part taxon-name-part-type="genus" reg="Heliconia"/><tp:taxon-name-part taxon-name-part-type="subgenus" reg="Griggsia">Griggsia</tp:taxon-name-part></tp:taxon-name> by <xref ref-type="bibr" rid="B7">Andersson (1992)</xref> and <xref ref-type="bibr" rid="B30">Kress et al. (1999)</xref>.</p></tp:treatment-sec><tp:treatment-sec sec-type="Species" id="SECID0EJ5AK"><title>Species.</title><p>*<italic><tp:taxon-name><tp:taxon-name-part taxon-name-part-type="genus" reg="Heliconia">Heliconia</tp:taxon-name-part><tp:taxon-name-part taxon-name-part-type="species" reg="aemygdiana">aemygdiana</tp:taxon-name-part></tp:taxon-name></italic> Burle-Marx; +<italic><tp:taxon-name><tp:taxon-name-part taxon-name-part-type="genus" reg="Heliconia">H.</tp:taxon-name-part><tp:taxon-name-part taxon-name-part-type="species" reg="fugax">fugax</tp:taxon-name-part></tp:taxon-name></italic> L. Anderss.; *<italic><tp:taxon-name><tp:taxon-name-part taxon-name-part-type="genus" reg="Heliconia">H.</tp:taxon-name-part><tp:taxon-name-part taxon-name-part-type="species" reg="gloriosa">gloriosa</tp:taxon-name-part></tp:taxon-name></italic> Abalo &amp; Morales; *<italic><tp:taxon-name><tp:taxon-name-part taxon-name-part-type="genus" reg="Heliconia">H.</tp:taxon-name-part><tp:taxon-name-part taxon-name-part-type="species" reg="lingulata">lingulata</tp:taxon-name-part></tp:taxon-name></italic> Ruiz &amp; Pav.; *<italic><tp:taxon-name><tp:taxon-name-part taxon-name-part-type="genus" reg="Heliconia">H.</tp:taxon-name-part><tp:taxon-name-part taxon-name-part-type="species" reg="subulata">subulata</tp:taxon-name-part></tp:taxon-name></italic> Ruiz &amp; Pav.; *<italic><tp:taxon-name><tp:taxon-name-part taxon-name-part-type="genus" reg="Heliconia">H.</tp:taxon-name-part><tp:taxon-name-part taxon-name-part-type="species" reg="zebrina">zebrina</tp:taxon-name-part></tp:taxon-name></italic> Plowman, W.J.Kress &amp; Kennedy.</p></tp:treatment-sec><tp:treatment-sec sec-type="distribution" id="SECID0ERABK"><title>Distribution.</title><p>Tropical South America (Argentina, Bolivia, Brazil, Colombia, Ecuador, Paraguay, Peru, Suriname).</p></tp:treatment-sec><tp:treatment-sec><!--Section generated to contain objects referenced in tp:taxon-treatment.--><fig id="F5" position="float" orientation="portrait"><object-id xmlns:xlink="http://www.w3.org/1999/xlink" content-type="doi" xlink:type="simple">10.3897/phytokeys.251.130409.figure5</object-id><object-id xmlns:xlink="http://www.w3.org/1999/xlink" content-type="arpha" xlink:type="simple">F1B69A64-45BD-5EC2-9A6E-043B2F27828F</object-id><label>Figure 5.</label><caption><p>Representatives of one subgenus and five sections in the new classification of <italic><tp:taxon-name><tp:taxon-name-part taxon-name-part-type="genus" reg="Heliconia">Heliconia</tp:taxon-name-part></tp:taxon-name></italic><bold>A–L</bold> subgenus <tp:taxon-name><tp:taxon-name-part taxon-name-part-type="genus" reg="Heliconia"/><tp:taxon-name-part taxon-name-part-type="subgenus" reg="Heliconia">Heliconia</tp:taxon-name-part></tp:taxon-name><bold>A, B</bold> sect. <tp:taxon-name><tp:taxon-name-part taxon-name-part-type="genus" reg="Heliconia"/><tp:taxon-name-part taxon-name-part-type="section" reg="Lanea">Lanea</tp:taxon-name-part></tp:taxon-name>: <bold>A</bold><italic><tp:taxon-name><tp:taxon-name-part taxon-name-part-type="genus" reg="Heliconia">H.</tp:taxon-name-part><tp:taxon-name-part taxon-name-part-type="species" reg="lingulata">lingulata</tp:taxon-name-part></tp:taxon-name></italic><bold>B</bold><italic><tp:taxon-name><tp:taxon-name-part taxon-name-part-type="genus" reg="Heliconia">H.</tp:taxon-name-part><tp:taxon-name-part taxon-name-part-type="species" reg="zebrina">zebrina</tp:taxon-name-part></tp:taxon-name></italic><bold>C, D</bold> sect. <tp:taxon-name><tp:taxon-name-part taxon-name-part-type="genus" reg="Heliconia"/><tp:taxon-name-part taxon-name-part-type="section" reg="Griggsia">Griggsia</tp:taxon-name-part></tp:taxon-name>: <bold>C</bold><italic><tp:taxon-name><tp:taxon-name-part taxon-name-part-type="genus" reg="Heliconia">H.</tp:taxon-name-part><tp:taxon-name-part taxon-name-part-type="species" reg="gigantea">gigantea</tp:taxon-name-part></tp:taxon-name></italic><bold>D</bold><italic><tp:taxon-name><tp:taxon-name-part taxon-name-part-type="genus" reg="Heliconia">H.</tp:taxon-name-part><tp:taxon-name-part taxon-name-part-type="species" reg="griggsiana">griggsiana</tp:taxon-name-part></tp:taxon-name></italic><bold>E–H</bold> sect. <tp:taxon-name><tp:taxon-name-part taxon-name-part-type="genus" reg="Heliconia"/><tp:taxon-name-part taxon-name-part-type="section" reg="Longae">Longae</tp:taxon-name-part></tp:taxon-name>: <bold>E</bold><italic><tp:taxon-name><tp:taxon-name-part taxon-name-part-type="genus" reg="Heliconia">H.</tp:taxon-name-part><tp:taxon-name-part taxon-name-part-type="species" reg="curtispatha">curtispatha</tp:taxon-name-part></tp:taxon-name></italic><bold>F</bold><italic><tp:taxon-name><tp:taxon-name-part taxon-name-part-type="genus" reg="Heliconia">H.</tp:taxon-name-part><tp:taxon-name-part taxon-name-part-type="species" reg="longa">longa</tp:taxon-name-part></tp:taxon-name></italic><bold>G</bold><italic><tp:taxon-name><tp:taxon-name-part taxon-name-part-type="genus" reg="Heliconia">H.</tp:taxon-name-part><tp:taxon-name-part taxon-name-part-type="species" reg="mariae">mariae</tp:taxon-name-part></tp:taxon-name></italic><bold>H</bold><italic><tp:taxon-name><tp:taxon-name-part taxon-name-part-type="genus" reg="Heliconia">H.</tp:taxon-name-part><tp:taxon-name-part taxon-name-part-type="species" reg="atratensis">atratensis</tp:taxon-name-part></tp:taxon-name></italic><bold>I, J</bold> sect. <tp:taxon-name><tp:taxon-name-part taxon-name-part-type="genus" reg="Heliconia"/><tp:taxon-name-part taxon-name-part-type="section" reg="Episcopales">Episcopales</tp:taxon-name-part></tp:taxon-name>: <bold>I</bold><italic><tp:taxon-name><tp:taxon-name-part taxon-name-part-type="genus" reg="Heliconia">H.</tp:taxon-name-part><tp:taxon-name-part taxon-name-part-type="species" reg="episcopalis">episcopalis</tp:taxon-name-part></tp:taxon-name></italic><bold>J</bold><italic><tp:taxon-name><tp:taxon-name-part taxon-name-part-type="genus" reg="Heliconia">H.</tp:taxon-name-part><tp:taxon-name-part taxon-name-part-type="species" reg="rostrata">rostrata</tp:taxon-name-part></tp:taxon-name></italic><bold>K, L</bold> sect. <tp:taxon-name><tp:taxon-name-part taxon-name-part-type="genus" reg="Heliconia"/><tp:taxon-name-part taxon-name-part-type="section" reg="Pastazae">Pastazae</tp:taxon-name-part></tp:taxon-name>: <bold>K</bold><italic><tp:taxon-name><tp:taxon-name-part taxon-name-part-type="genus" reg="Heliconia">H.</tp:taxon-name-part><tp:taxon-name-part taxon-name-part-type="species" reg="pastazae">pastazae</tp:taxon-name-part></tp:taxon-name></italic><bold>L</bold><italic><tp:taxon-name><tp:taxon-name-part taxon-name-part-type="genus" reg="Heliconia">H.</tp:taxon-name-part><tp:taxon-name-part taxon-name-part-type="species" reg="rigida">rigida</tp:taxon-name-part></tp:taxon-name></italic>.</p></caption><graphic xmlns:xlink="http://www.w3.org/1999/xlink" xlink:href="phytokeys-251-037_article-130409__-g005.jpg" position="float" orientation="portrait" xlink:type="simple" id="oo_1218764.jpg"><uri content-type="original_file" xlink:type="simple">https://binary.pensoft.net/fig/1218764</uri></graphic></fig></tp:treatment-sec><ref-list><ref id="B5"><mixed-citation xmlns:xlink="http://www.w3.org/1999/xlink" xlink:type="simple"><person-group><name name-style="western"><surname>Andersson</surname><given-names>L</given-names></name></person-group> (<year>1985a</year>) <article-title>Revision of <tp:taxon-name><tp:taxon-name-part taxon-name-part-type="genus">Heliconia</tp:taxon-name-part><tp:taxon-name-part taxon-name-part-type="infraspecific-rank">subgen.</tp:taxon-name-part><tp:taxon-name-part taxon-name-part-type="subgenus">Stenochlamys</tp:taxon-name-part></tp:taxon-name> (<tp:taxon-name><tp:taxon-name-part taxon-name-part-type="family">Musaceae</tp:taxon-name-part></tp:taxon-name>-Helico­nioideae).</article-title><source>Opera Botanica</source><volume>82</volume>: <fpage>1</fpage>–<lpage>123</lpage>.</mixed-citation></ref><ref id="B7"><mixed-citation xmlns:xlink="http://www.w3.org/1999/xlink" xlink:type="simple"><person-group><name name-style="western"><surname>Andersson</surname><given-names>L</given-names></name></person-group> (<year>1992</year>) <article-title>Revision of <tp:taxon-name><tp:taxon-name-part taxon-name-part-type="genus">Heliconia</tp:taxon-name-part><tp:taxon-name-part taxon-name-part-type="infraspecific-rank">subgen.</tp:taxon-name-part><tp:taxon-name-part taxon-name-part-type="subgenus">Taeniostrobus</tp:taxon-name-part></tp:taxon-name> and subgen. <tp:taxon-name><tp:taxon-name-part taxon-name-part-type="genus"/><tp:taxon-name-part taxon-name-part-type="subgenus">Heliconia</tp:taxon-name-part></tp:taxon-name> (<tp:taxon-name><tp:taxon-name-part taxon-name-part-type="family">Musaceae</tp:taxon-name-part></tp:taxon-name>-<tp:taxon-name><tp:taxon-name-part taxon-name-part-type="subfamily">Heliconioideae</tp:taxon-name-part></tp:taxon-name>).</article-title><source>Opera Botanica</source><volume>111</volume>: <fpage>1</fpage>–<lpage>98</lpage>.</mixed-citation></ref><ref id="B30"><mixed-citation xmlns:xlink="http://www.w3.org/1999/xlink" xlink:type="simple"><person-group><name name-style="western"><surname>Kress</surname><given-names>WJ</given-names></name><name name-style="western"><surname>Betancur</surname><given-names>J</given-names></name><name name-style="western"><surname>Echeverry</surname><given-names>BE</given-names></name></person-group> (<year>1999</year>) Heliconias – Llamaradas de la Selva Colombiana. Cristina Uribe Editores, Bogotá, Colombia.</mixed-citation></ref></ref-list></tp:taxon-treatment>
