# Supplementary material for: ﻿Phylogenomics and a new classification of the tropical genus Heliconia L. (Monocots, Zingiberales, Heliconiaceae)
Source: PhytoKeys. 2025 Jan 13;251:37–66. doi: 10.3897/phytokeys.251.130409 (PMC11747779; doi:10.3897/phytokeys.251.130409)
Supplement: Supplementary material 1 — Specimen information, genomic sequence data, and accession numbers for the phylogenomic analysis [file phytokeys-251-037_article-130409__-s001.xlsx]

## Sheet: TaxonStats
SampleID	TaxonName	Collector&CollectionNumber	GenBankAccessionNumber	Herbarium	NumberOfCleanReads	ReadsMappedToTargetLoci	%OfReadsOnTarget	LociMapped	LociWithContigs	LociWithSeqs	NumberOfHighQualityLociUsed
SRR7058210	Ensete superbum	ex hort; US 2007044	SAMN08971216	N/A	1090722	223281	0.205	1146	891	697	320
H005	Heliconia abaloi	Kress, W. John 90-3125	SRR31861293	US	2191810	1509667	0.689	1156	1072	877	443
H006	Heliconia acuminata	Kress, W. John 94-3650	SRR31861282	US	5350115	3644226	0.681	1170	1106	906	445
H258	Heliconia adflexa	Wen, Jun 8741	SRR31861299	US	19241471	13093277	0.68	1174	1147	961	441
H102	Heliconia aemygdiana	Kress, W. John 16-8825	SRR31861278	US	2707150	1065861	0.394	1169	1057	866	442
H001	Heliconia angusta	Kress, W. John 94-3688	SRR31861326	US	4871216	3358674	0.689	1165	1117	900	439
H103	Heliconia aristeguietae	Kress, W. John 16-8932	SRR31861277	US	1059983	355177	0.335	1152	940	774	387
H419	Heliconia atratensis	ex hort; Black, Carla 1	SRR31861260	N/A	11130649	6159695	0.553	1174	1141	945	424
H008new	Heliconia atropurpurea	Kress, W. John 10-8745	SRR31861271	US	1141737	659443	0.578	1154	947	782	396
S345	Heliconia aurantiaca	Kress, W. John 94-3711	SAMN08971220	US	1806669	394800	0.219	1154	931	772	425
H104	Heliconia aurea	Kress, W. John 16-8835	SRR31861276	US	2211546	1000681	0.452	1169	1049	853	425
H256	Heliconia barryana	O'Connor, B.M. 91-0512-008	SRR31861300	US	5394329	3522946	0.653	1164	1126	941	444
H105	Heliconia beckneri	Kress, W. John 16-8850	SRR31861275	US	3097436	1509072	0.487	1169	1083	876	442
H106	Heliconia bella	Kress, W. John 16-8852	SRR31861274	US	2959325	1388467	0.469	1174	1078	882	441
H107	Heliconia berguidoi	Kress, W. John 16-8821	SRR31861273	US	3072512	1504141	0.49	1173	1100	883	447
S346	Heliconia bihai	Kress, W. John 00-6683A	SAMN08971221	US	1752760	427740	0.244	1142	938	765	426
S347	Heliconia bourgaeana	Specht, Chelsea 04-025	SAMN08971222	US	2512812	559872	0.223	1139	980	806	439
H010	Heliconia brachyantha	Kress, W. John 94-3648	SRR31861228	US	1541793	1044054	0.677	1148	1042	858	437
H265	Heliconia brenneri	Kress, W. John 89-2857	SRR31861298	US	1506452	442981	0.294	1144	1026	861	381
H241	Heliconia burleana	Kress, W. John 89-2924	SRR31861305	US	9988292	5554375	0.556	1165	1133	932	430
H109	Heliconia calatheiphylla	Kress, W. John 16-8858	SRR31861272	US	785218	262610	0.334	1152	883	725	351
H011	Heliconia caribaea	Kress, W. John 00-6698	SRR31861217	US	2471866	698989	0.283	1176	1037	844	440
H110	Heliconia carmelae	Kress, W. John 16-8838	SRR31861270	US	3642203	1859949	0.511	1169	1108	894	448
H111	Heliconia champneiana	Kress, W. John 16-8816	SRR31861269	US	934201	506424	0.542	1151	974	808	407
H012	Heliconia chartacea	Kress, W. John 96-5689	SRR31861206	US	2406455	1617713	0.672	1154	1078	872	442
H013	Heliconia clinophila	Kress, W. John 10-8744	SRR31861324	US	863774	203026	0.235	1139	830	697	389
H413	Heliconia colgantea	ex hort; Black, Carla 3	SRR31861261	N/A	9191719	5020722	0.546	1170	1132	940	427
H114	Heliconia collinsiana	Kress, W. John 16-8906	SRR31861268	US	2729344	1756151	0.643	1168	1104	890	442
H235	Heliconia cordata	Kress, W. John 88-2330	SRR31861306	US	5406027	3806550	0.704	1159	1126	939	441
H255	Heliconia crassa	Contreras, E. 2110	SRR31861301	US	7083126	4268817	0.603	1173	1135	959	442
H073	Heliconia curtispatha	Carlsen, Monica 322	SRR31861232	US	894287	279118	0.312	1143	880	698	333
H017	Heliconia danielsiana	Kress, W. John 10-8734A	SRR31861313	US	2685159	568804	0.212	1176	991	817	431
H018	Heliconia deflexa	Kress, W. John 11-8800	SRR31861302	US	1294651	858876	0.663	1143	1008	827	436
H019	Heliconia densiflora	Kress, W. John 00-6709	SRR31861259	US	942109	607458	0.645	1136	983	809	430
H234	Heliconia dielsiana	Betancur, Julio 7639	SRR31861307	US	12634257	7374624	0.584	1169	1137	959	441
H115	Heliconia episcopalis	Kress, W. John 16-8830	SRR31861267	US	2323941	1520848	0.654	1162	1084	879	444
H116	Heliconia excelsa	Kress, W. John 16-8926	SRR31861266	US	1323579	620205	0.469	1152	1019	806	398
H117	Heliconia farinosa	Kress, W. John 16-8832	SRR31861265	US	1765335	691985	0.392	1157	1032	832	446
H420	Heliconia faunorum	ex hort; Black, Carla 5	SRR31861258	N/A	7908936	4295267	0.543	1165	1123	937	423
H229	Heliconia fragilis	Kress, W. John 89-2914	SRR31861308	US	8905730	5522888	0.62	1177	1144	955	441
H225	Heliconia gaiboriana	Kress, W. John 88-2321	SRR31861310	US	3951328	1727070	0.437	1180	1149	1105	428
H411	Heliconia gigantea	ex hort; Black, Carla 8	SRR31861262	N/A	10532095	5817505	0.552	1171	1139	954	425
H226	Heliconia gilbertiana	Betancur, Julio 7605	SRR31861309	US	2781522	1488805	0.535	1179	1116	993	425
H119	Heliconia gloriosa	Kress, W. John 16-8854	SRR31861264	US	3186031	2040333	0.64	1166	1112	902	444
H022	Heliconia golfodulcensis	Kress, W. John 94-3661	SRR31861257	US	1692600	1080953	0.639	1150	1041	851	441
H023	Heliconia gracilis	Hammel, Barry 23750	SRR31861256	US	2341636	1524491	0.651	1161	1089	883	438
H075	Heliconia griggsiana	Carlsen, Monica 330	SRR31861295	US	4815485	3241696	0.673	1158	1114	890	443
H223	Heliconia harlingii	Kress, W. John 89-2913	SRR31861311	US	12057565	6549539	0.543	1175	1131	967	441
H202	Heliconia hirsuta	Garcia-Robledo, Carlos s.n.	SRR31861323	US	18216996	10361505	0.569	1174	1148	950	425
H120	Heliconia huilensis	Kress, W. John 16-8823	SRR31861231	US	2211514	1406867	0.636	1162	1078	881	443
H121	Heliconia ignescens	Kress, W. John 16-8833	SRR31861230	US	908498	263266	0.29	1154	876	707	327
H076	Heliconia imbricata	Vargas, Orlando 1634	SRR31861294	OTS-LSHERB	1818775	1137612	0.625	1164	1077	874	441
H222	Heliconia impudica	Flynn, T.W. 4117	SRR31861312	US	4545171	2189737	0.482	1165	1106	910	427
H164	Heliconia indica	ex hort; Waimea Gardens s.n.	SRR31861196	N/A	2247073	1021264	0.454	1163	1075	864	434
H077	Heliconia irrasa	González, José 7686	SRR31861292	OTS-LSHERB	1603624	848646	0.529	1159	1063	853	433
H002	Heliconia julianii	Kress, W. John 91-3269	SRR31861325	US	3026108	860952	0.285	1163	1027	821	426
H219	Heliconia juruana	Kress, W. John 91-3290	SRR31861314	US	13242862	8756092	0.661	1176	1139	974	447
H125	Heliconia lanata	Kress, W. John 16-8879	SRR31861229	US	1284943	508363	0.396	1166	1009	819	435
H027	Heliconia laneana	Specht, Chelsea s.n.	SRR31861255	US	3373949	1267643	0.376	1175	1068	879	438
H250	Heliconia lankesteri	Croat, Thomas 79063	SRR31861303	US	13804212	9432685	0.683	1175	1147	995	441
H028	Heliconia lasiorachis	Specht, Chelsea 04-027	SRR31861254	US	3587459	1439340	0.401	1168	1081	881	441
H078	Heliconia latispatha	González, José 9162	SRR31861291	OTS-LSHERB	1839150	496539	0.27	1168	1006	816	434
H079	Heliconia laufao	ex hort; Waimea Gardens #83p959	SRR31861290	N/A	4849957	3208518	0.662	1171	1113	896	439
H126	Heliconia lennartiana	Kress, W. John 16-8815	SRR31861227	US	1477808	618303	0.418	1159	1028	844	437
H030ii	Heliconia librata	Flynn, T.W. 11-8804	SRR31861253	US	829686	203695	0.246	1148	820	689	324
H003	Heliconia lindsayana	Kress, W. John 11-8796	SRR31861251	US	1774330	1230703	0.694	1147	1047	846	441
S348	Heliconia lingulata	Specht, Chelsea 04-030	SAMN08971223	US	1520484	295215	0.194	1128	854	717	400
H128	Heliconia longa	Kress, W. John 16-8817	SRR31861226	US	1946507	865677	0.445	1166	1046	857	442
H004	Heliconia longiflora	Kress, W. John 11-8797	SRR31861240	US	3373810	1693914	0.502	1173	1090	889	444
H031	Heliconia lophocarpa	Kress, W. John 10-8746	SRR31861252	US	2017277	693529	0.344	1165	1013	825	423
H032	Heliconia lourteigiae	Specht, Chelsea s.n.	SRR31861250	US	3295072	1339671	0.407	1172	1064	868	442
H080	Heliconia lozanoi	Carlsen, Monica 319	SRR31861289	US	1583877	645348	0.407	1161	1017	839	438
H130	Heliconia lutea	Kress, W. John 16-8842	SRR31861225	US	1292239	527347	0.408	1157	1005	831	437
H407	Heliconia maculata	ex hort; Black, Carla 13	SRR31861296	N/A	11190695	5729928	0.512	1170	1128	933	428
H034	Heliconia magnifica	Kress, W. John 11-8798	SRR31861249	US	2379935	1071428	0.45	1170	1081	882	443
H081	Heliconia marginata	Carlsen, Monica 323	SRR31861288	US	368676	90487	0.245	1098	600	511	275
H083	Heliconia mariae	Carlsen, Monica 317	SRR31861287	US	1539863	1008429	0.655	1140	1024	837	440
H132	Heliconia mathiasiae	Kress, W. John 16-8862	SRR31861224	US	1062180	401604	0.378	1162	969	792	421
H218	Heliconia meridensis	Cuello, Nidia 1481A	SRR31861315	US	14977981	10061494	0.672	1172	1143	942	442
H036new	Heliconia metallica	Kress, W. John 16-8860	SRR31861248	US	2109645	905239	0.429	1171	1045	849	438
H134	Heliconia mutisiana	Kress, W. John 16-8875	SRR31861223	US	2419562	1506171	0.622	1162	1085	881	444
H037	Heliconia necrobracteata	Kress, W. John 11-8799	SRR31861247	US	2740448	1333133	0.486	1171	1061	873	440
H135	Heliconia nigrapraefixa	Kress, W. John 16-8839	SRR31861222	US	1629226	1010539	0.62	1162	1069	861	442
H216	Heliconia nutans	Grant, J.R. 96-02399	SRR31861316	US	12472729	6833769	0.548	1180	1173	1158	426
H136	Heliconia obscura	Kress, W. John 16-8847	SRR31861221	US	1611125	1001036	0.621	1163	1060	866	441
H137	Heliconia obscuroides	Kress, W. John 16-8826	SRR31861220	US	1615309	958018	0.593	1161	1065	866	445
H138	Heliconia oleosa	Kress, W. John 16-8820	SRR31861219	US	1656501	944374	0.57	1157	1049	853	431
H086	Heliconia orthotricha	Carlsen, Monica 331	SRR31861286	US	1778172	1173081	0.66	1146	1037	842	444
H243	Heliconia osaensis	Croat, Thomas 79221	SRR31861304	US	2368162	1054170	0.445	1157	1083	889	419
H087	Heliconia paka	ex hort; Waimea Gardens #78p539	SRR31861285	N/A	968597	277432	0.286	1150	873	717	344
H042	Heliconia pardoi	Specht, Chelsea s.n.	SRR31861246	US	2648331	1242832	0.469	1170	1086	882	446
S349	Heliconia pastazae	Kress, W. John 96-5731	SAMN08971224	US	1109671	236326	0.213	1122	797	673	370
H139	Heliconia pendula	Kress, W. John 16-8855	SRR31861218	US	1634772	1035883	0.634	1161	1081	872	442
H140	Heliconia penduloides	Kress, W. John 16-8824	SRR31861216	US	793398	416594	0.525	1142	969	787	391
H044	Heliconia platystachys	Kress, W. John 11-8794	SRR31861245	US	2103253	574699	0.273	1166	1003	814	440
H088	Heliconia pogonantha	Vargas, Orlando 1785	SRR31861284	OTS-LSHERB	5685296	3898180	0.686	1167	1125	910	441
H047	Heliconia psittacorum	Kress, W. John 94-3667	SRR31861244	US	3492927	1849306	0.529	1175	1093	900	442
H048	Heliconia ramonensis	Kress, W. John 10-8742B	SRR31861243	US	1807081	711859	0.394	1162	1019	832	403
H142	Heliconia reptans	Kress, W. John 16-8822	SRR31861215	US	3817977	2600727	0.681	1168	1105	897	441
H051	Heliconia reticulata	Kress, W. John 10-8748	SRR31861242	US	822274	235385	0.286	1150	875	735	379
H408	Heliconia rhodantha	ex hort; Black, Carla 17	SRR31861263	N/A	10546585	5809385	0.551	1172	1138	941	424
H143	Heliconia richardiana	Kress, W. John 16-8882	SRR31861214	US	1757317	938618	0.534	1157	1045	851	428
H144	Heliconia riopalenquensis	Kress, W. John 16-8840	SRR31861213	US	2647797	1810801	0.684	1166	1095	885	443
H145	Heliconia robusta	Kress, W. John 16-8844	SRR31861212	US	3148565	1222545	0.388	1170	1076	870	445
H146	Heliconia rodriguensis	Kress, W. John 16-8841	SRR31861211	US	2657371	1505248	0.566	1164	1076	870	434
H091	Heliconia rostrata	Carlsen, Monica 329	SRR31861283	US	1704042	474827	0.279	1168	1014	821	432
H214	Heliconia sampaioana	Kress, W. John 90-2955	SRR31861317	US	9393740	5914940	0.63	1171	1139	968	440
H053	Heliconia schiedeana	Kress, W. John 94-3659	SRR31861241	US	1064304	327419	0.308	1149	908	751	370
H147	Heliconia schumanniana	Kress, W. John 16-8902	SRR31861210	US	3582148	2242111	0.626	1173	1103	894	441
H148	Heliconia sclerotricha	Kress, W. John 16-8827	SRR31861209	US	4110247	2795953	0.68	1166	1105	904	445
H149	Heliconia secunda	Kress, W. John 16-8857	SRR31861208	US	2556833	1317370	0.515	1157	1063	860	426
H150	Heliconia solomonensis	Kress, W. John 16-8916	SRR31861207	US	2367129	1528725	0.646	1163	1081	877	437
H213	Heliconia spathocircinata	Betancur, Julio 6113	SRR31861318	US	4574437	2294381	0.502	1163	1119	925	444
H153	Heliconia spiralis	Kress, W. John 16-8837	SRR31861205	US	1709976	1015380	0.594	1155	1036	850	428
H057	Heliconia spissa	Specht, Chelsea s.n.	SRR31861239	US	1747157	752195	0.431	1162	1030	847	442
H154	Heliconia standleyi	Kress, W. John 16-8921	SRR31861204	US	1124765	726541	0.646	1155	1039	850	445
H059	Heliconia stilesii	Kress, W. John 10-8735	SRR31861238	US	1982149	526704	0.266	1169	991	808	442
H060	Heliconia stricta	Kress, W. John 88-2295	SRR31861237	US	1629836	620817	0.381	1164	1009	822	437
H155	Heliconia subulata	Kress, W. John 16-8843	SRR31861203	US	1908353	1105023	0.579	1154	1062	848	420
H211	Heliconia sylvestris	Kress, W. John 94-3612	SRR31861319	US	6279621	3574985	0.569	1165	1133	941	440
H156	Heliconia talamancana	Kress, W. John 16-8845	SRR31861202	US	1439836	842504	0.585	1149	1023	839	414
H063	Heliconia tarumaensis	Kress, W. John 97-5755	SRR31861236	US	1784325	469284	0.263	1170	985	792	430
H208	Heliconia terciopela	Kress, W. John 90-3133	SRR31861320	US	1734234	965546	0.557	1144	1086	901	430
H064new	Heliconia thomasiana	Kress, W. John 11-8795	SRR31861235	US	1029067	581714	0.565	1157	1020	816	428
H403	Heliconia titanum	ex hort; Black, Carla 19	SRR31861297	N/A	9652157	5367628	0.556	1170	1136	948	425
H157	Heliconia tortuosa	Kress, W. John 16-8819	SRR31861201	US	3451057	2278125	0.66	1163	1105	901	444
H158	Heliconia trichocarpa	Kress, W. John 16-8818	SRR31861200	US	2729120	2037836	0.747	1155	1083	869	440
H095	Heliconia umbrophila	Vargas, Orlando 1270	SRR31861281	OTS-LSHERB	1469990	810753	0.552	1153	1035	826	418
H068new	Heliconia vaginalis	Kress, W. John 94-3741	SRR31861234	US	4665493	3167277	0.679	1169	1116	896	442
H096	Heliconia vellerigera	Carlsen, Monica 325	SRR31861280	US	5238329	3657583	0.698	1166	1122	901	444
H206	Heliconia velloziana	Emygdio de Mello Filho, L. 90-2964	SRR31861321	US	10924285	7352717	0.673	1169	1135	943	443
H203	Heliconia virginalis	Kress, W. John 89-2945	SRR31861322	US	5296026	2397240	0.453	1167	1115	923	429
H098	Heliconia wagneriana	Aguilar, Reinaldo 8435	SRR31861279	OTS-LSHERB	1552952	679100	0.437	1166	1024	839	442
H159	Heliconia willisiana	Kress, W. John 16-8848	SRR31861199	US	2460693	1648435	0.67	1162	1086	884	441
H070	Heliconia wilsonii	Kress, W. John 10-8736B	SRR31861233	US	521481	131984	0.253	1112	698	607	343
H160	Heliconia xanthovillosa	Kress, W. John 16-8856	SRR31861198	US	2956707	2107397	0.713	1166	1094	893	442
H161	Heliconia zebrina	Kress, W. John 16-8836	SRR31861197	US	4908953	3257821	0.644	1166	1117	896	438
SRR7058197	Musella lasiocarpa	Leong-Škorničková, J. GRC-62	SAMN08971230	SING	640629	184821	0.2885	1142	478	282	262
SRR7058198	Orchidanta chinensis	Leong-Škorničková, J. JLS-2141	SAMN08971231	SING	1390565	77090	0.055	1091	366	302	128
SRR7058220	Ravenala madagascariensis	Leong-Škorničková, J. GRC-65	SAMN08971236	SING	1059613	332042	0.3134	1145	626	442	351
SRR7058200	Strelitzia nicolai	Kress, W.J. 91-3169	SAMN08971243	US	2088422	392799	0.188	1149	954	812	397

## Sheet: LociStats
Alignment_name	No_of_taxa	Alignment_length	Missing_percent	No_variable_sites	Proportion_variable_sites	Parsimony_informative_sites	Proportion_parsimony_informative
gen1_FNA.aligned.fasta	127	1090	19.41	223	0.205	97	0.089
gen10046_FNA.aligned.fasta	114	563	15.54	163	0.29	109	0.194
gen10047_FNA.aligned.fasta	134	443	16.822	115	0.26	64	0.144
gen10099_FNA.aligned.fasta	104	1112	15.633	226	0.203	114	0.103
gen1033_FNA.aligned.fasta	136	1018	16.614	308	0.303	160	0.157
gen1045_FNA.aligned.fasta	105	1053	22.457	289	0.274	168	0.16
gen10506_FNA.aligned.fasta	110	633	11.127	151	0.239	43	0.068
gen10687_FNA.aligned.fasta	112	573	3.87	148	0.258	40	0.07
gen10855_FNA.aligned.fasta	124	324	3.012	122	0.377	56	0.173
gen10983_FNA.aligned.fasta	134	1526	19.548	419	0.275	181	0.119
gen11188_FNA.aligned.fasta	139	1242	2.547	423	0.341	270	0.217
gen11351_FNA.aligned.fasta	139	630	5.64	174	0.276	99	0.157
gen11470_FNA.aligned.fasta	137	1511	20.944	456	0.302	226	0.15
gen11534_FNA.aligned.fasta	132	474	37.06	59	0.124	30	0.063
gen11560_FNA.aligned.fasta	139	1756	25.639	432	0.246	277	0.158
gen11842_FNA.aligned.fasta	105	398	1.165	92	0.231	35	0.088
gen11845_FNA.aligned.fasta	134	1284	1.881	357	0.278	220	0.171
gen11923_FNA.aligned.fasta	117	672	35.749	97	0.144	52	0.077
gen1196_FNA.aligned.fasta	129	897	14.883	261	0.291	128	0.143
gen12004_FNA.aligned.fasta	140	796	26.473	195	0.245	97	0.122
gen12012_FNA.aligned.fasta	141	1782	0.958	440	0.247	260	0.146
gen12048_FNA.aligned.fasta	133	688	30.662	173	0.251	107	0.156
gen12058_FNA.aligned.fasta	137	956	37.777	205	0.214	137	0.143
gen1208_FNA.aligned.fasta	117	300	47.189	49	0.163	25	0.083
gen12083_FNA.aligned.fasta	135	987	6.386	357	0.362	260	0.263
gen12133_FNA.aligned.fasta	137	1576	8.236	300	0.19	143	0.091
gen12196_FNA.aligned.fasta	136	1146	1.372	146	0.127	91	0.079
gen12266_FNA.aligned.fasta	130	820	14.033	203	0.248	122	0.149
gen12314_FNA.aligned.fasta	140	414	23.218	90	0.217	49	0.118
gen1233_FNA.aligned.fasta	136	1281	5.28	306	0.239	128	0.1
gen12366_FNA.aligned.fasta	139	963	5.939	242	0.251	117	0.121
gen1244_FNA.aligned.fasta	134	974	14.339	317	0.325	206	0.211
gen12459_FNA.aligned.fasta	141	1863	1.918	381	0.205	210	0.113
gen12460_FNA.aligned.fasta	140	953	9.899	215	0.226	97	0.102
gen12575_FNA.aligned.fasta	139	1708	16.244	643	0.376	383	0.224
gen12580_FNA.aligned.fasta	131	921	18.348	193	0.21	99	0.107
gen12714_FNA.aligned.fasta	131	1233	21.244	329	0.267	212	0.172
gen12774_FNA.aligned.fasta	129	1141	35.453	238	0.209	124	0.109
gen12824_FNA.aligned.fasta	131	674	35.003	196	0.291	113	0.168
gen12982_FNA.aligned.fasta	107	615	7.777	137	0.223	72	0.117
gen13056_FNA.aligned.fasta	130	1183	22.209	271	0.229	139	0.117
gen1308_FNA.aligned.fasta	121	413	1.425	168	0.407	125	0.303
gen13198_FNA.aligned.fasta	114	1833	11.443	562	0.307	328	0.179
gen13203_FNA.aligned.fasta	136	1266	7.464	328	0.259	174	0.137
gen13276_FNA.aligned.fasta	141	1090	2.34	247	0.227	137	0.126
gen13312_FNA.aligned.fasta	134	1176	14.678	365	0.31	205	0.174
gen13361_FNA.aligned.fasta	134	1098	29.458	164	0.149	75	0.068
gen13419_FNA.aligned.fasta	140	812	4.269	254	0.313	140	0.172
gen13449_FNA.aligned.fasta	138	1064	5.553	453	0.426	329	0.309
gen13539_FNA.aligned.fasta	141	1648	15.292	451	0.274	261	0.158
gen13594_FNA.aligned.fasta	134	1397	28.544	418	0.299	277	0.198
gen13634_FNA.aligned.fasta	125	1019	28.153	363	0.356	190	0.186
gen13743_FNA.aligned.fasta	135	839	16.571	258	0.308	108	0.129
gen13798_FNA.aligned.fasta	140	2819	9.992	717	0.254	430	0.153
gen13901_FNA.aligned.fasta	134	624	12.424	255	0.409	197	0.316
gen14042_FNA.aligned.fasta	135	1296	7.458	291	0.225	142	0.11
gen14054_FNA.aligned.fasta	126	363	0.619	89	0.245	51	0.14
gen14160_FNA.aligned.fasta	134	1300	14.578	359	0.276	203	0.156
gen14182_FNA.aligned.fasta	112	1099	9.8	503	0.458	262	0.238
gen14210_FNA.aligned.fasta	125	1832	25.596	455	0.248	266	0.145
gen14241_FNA.aligned.fasta	126	579	1.761	194	0.335	127	0.219
gen14329_FNA.aligned.fasta	139	498	1.669	118	0.237	87	0.175
gen14429_FNA.aligned.fasta	114	1054	18.611	225	0.213	93	0.088
gen14474_FNA.aligned.fasta	139	1092	16.496	241	0.221	133	0.122
gen14512_FNA.aligned.fasta	129	483	8.433	132	0.273	63	0.13
gen14567_FNA.aligned.fasta	128	750	17.901	188	0.251	93	0.124
gen14785_FNA.aligned.fasta	126	489	4.845	160	0.327	93	0.19
gen14829_FNA.aligned.fasta	141	1170	1.351	454	0.388	318	0.272
gen14869_FNA.aligned.fasta	134	459	3.141	120	0.261	49	0.107
gen14898_FNA.aligned.fasta	140	1052	3.522	306	0.291	173	0.164
gen14900_FNA.aligned.fasta	137	798	13.425	214	0.268	70	0.088
gen15038_FNA.aligned.fasta	125	1070	24.074	242	0.226	137	0.128
gen15084_FNA.aligned.fasta	139	1691	24.93	332	0.196	191	0.113
gen15287_FNA.aligned.fasta	108	1005	22.52	284	0.283	155	0.154
gen15547_FNA.aligned.fasta	137	1009	18.902	223	0.221	94	0.093
gen1556_FNA.aligned.fasta	128	781	30.938	197	0.252	118	0.151
gen15698_FNA.aligned.fasta	140	1806	8.101	325	0.18	178	0.099
gen15714_FNA.aligned.fasta	140	377	4.676	127	0.337	95	0.252
gen15740_FNA.aligned.fasta	112	454	27.84	131	0.289	45	0.099
gen15742_FNA.aligned.fasta	137	1175	24.98	323	0.275	198	0.169
gen15776_FNA.aligned.fasta	122	615	22.413	286	0.465	152	0.247
gen15802_FNA.aligned.fasta	138	898	21.726	197	0.219	102	0.114
gen15848_FNA.aligned.fasta	131	697	18.926	179	0.257	102	0.146
gen15849_FNA.aligned.fasta	113	658	29.133	184	0.28	117	0.178
gen15852_FNA.aligned.fasta	123	718	21.514	252	0.351	133	0.185
gen15945_FNA.aligned.fasta	130	1808	17.784	348	0.192	165	0.091
gen15951_FNA.aligned.fasta	138	570	40.24	121	0.212	60	0.105
gen15954_FNA.aligned.fasta	135	455	23.606	73	0.16	33	0.073
gen15962_FNA.aligned.fasta	141	1154	1.106	335	0.29	194	0.168
gen16160_FNA.aligned.fasta	127	713	44.151	262	0.367	161	0.226
gen16163_FNA.aligned.fasta	132	806	26.67	291	0.361	126	0.156
gen16178_FNA.aligned.fasta	120	966	16.72	268	0.277	166	0.172
gen16215_FNA.aligned.fasta	121	623	1.102	193	0.31	91	0.146
gen16228_FNA.aligned.fasta	136	813	0.781	267	0.328	190	0.234
gen16241_FNA.aligned.fasta	124	1089	11.956	317	0.291	192	0.176
gen16326_FNA.aligned.fasta	140	1485	3.174	429	0.289	224	0.151
gen16352_FNA.aligned.fasta	129	1631	28.891	350	0.215	192	0.118
gen16358_FNA.aligned.fasta	138	629	33.231	168	0.267	93	0.148
gen16403_FNA.aligned.fasta	121	848	41.157	203	0.239	106	0.125
gen16618_FNA.aligned.fasta	138	548	1.172	256	0.467	193	0.352
gen16692_FNA.aligned.fasta	131	1062	16.565	305	0.287	184	0.173
gen16698_FNA.aligned.fasta	107	336	1.716	89	0.265	52	0.155
gen16852_FNA.aligned.fasta	139	796	42.893	149	0.187	61	0.077
gen16983_FNA.aligned.fasta	136	1434	9.305	350	0.244	181	0.126
gen16985_FNA.aligned.fasta	132	1310	23.106	353	0.269	191	0.146
gen16988_FNA.aligned.fasta	125	1035	13.404	316	0.305	221	0.214
gen17013_FNA.aligned.fasta	132	972	16.589	194	0.2	85	0.087
gen17057_FNA.aligned.fasta	117	302	1.921	141	0.467	85	0.281
gen1725_FNA.aligned.fasta	133	1001	29.103	214	0.214	122	0.122
gen17261_FNA.aligned.fasta	134	2025	19.285	442	0.218	231	0.114
gen17296_FNA.aligned.fasta	124	985	12.202	334	0.339	192	0.195
gen17307_FNA.aligned.fasta	138	973	30.414	211	0.217	115	0.118
gen17378_FNA.aligned.fasta	139	1146	14.072	246	0.215	146	0.127
gen17436_FNA.aligned.fasta	134	524	30.056	86	0.164	53	0.101
gen17537_FNA.aligned.fasta	105	1032	17.336	417	0.404	266	0.258
gen17581_FNA.aligned.fasta	136	559	25.029	131	0.234	61	0.109
gen17609_FNA.aligned.fasta	136	748	24.128	189	0.253	133	0.178
gen17825_FNA.aligned.fasta	133	851	8.541	253	0.297	134	0.157
gen17968_FNA.aligned.fasta	126	817	35.963	217	0.266	117	0.143
gen18059_FNA.aligned.fasta	140	1092	10	258	0.236	114	0.104
gen18078_FNA.aligned.fasta	112	353	23.189	77	0.218	29	0.082
gen18126_FNA.aligned.fasta	110	883	17.111	342	0.387	177	0.2
gen18524_FNA.aligned.fasta	140	395	19.302	85	0.215	37	0.094
gen18571_FNA.aligned.fasta	138	863	2.914	290	0.336	146	0.169
gen18589_FNA.aligned.fasta	139	378	1.562	142	0.376	96	0.254
gen18627_FNA.aligned.fasta	111	1251	24.586	365	0.292	197	0.157
gen18656_FNA.aligned.fasta	135	531	0.947	114	0.215	63	0.119
gen18752_FNA.aligned.fasta	121	2866	14.025	816	0.285	435	0.152
gen18798_FNA.aligned.fasta	131	874	17.323	205	0.235	80	0.092
gen18849_FNA.aligned.fasta	138	1831	13.13	347	0.19	213	0.116
gen18851_FNA.aligned.fasta	132	1410	19.495	309	0.219	106	0.075
gen18885_FNA.aligned.fasta	125	459	1.461	156	0.34	88	0.192
gen18901_FNA.aligned.fasta	138	384	0	103	0.268	56	0.146
gen18918_FNA.aligned.fasta	120	1652	21.95	272	0.165	135	0.082
gen19080_FNA.aligned.fasta	122	592	16.238	162	0.274	99	0.167
gen19088_FNA.aligned.fasta	139	1240	3.15	371	0.299	211	0.17
gen19138_FNA.aligned.fasta	138	981	4.087	212	0.216	117	0.119
gen19200_FNA.aligned.fasta	137	386	13.357	92	0.238	43	0.111
gen19268_FNA.aligned.fasta	125	1258	29.848	304	0.242	148	0.118
gen19280_FNA.aligned.fasta	117	321	19.175	41	0.128	13	0.04
gen19297_FNA.aligned.fasta	129	777	42.862	163	0.21	82	0.106
gen19357_FNA.aligned.fasta	135	471	1.614	133	0.282	71	0.151
gen19386_FNA.aligned.fasta	139	912	5.175	254	0.279	137	0.15
gen19410_FNA.aligned.fasta	136	848	1.694	240	0.283	164	0.193
gen19457_FNA.aligned.fasta	136	360	0.92	119	0.331	49	0.136
gen19585_FNA.aligned.fasta	134	971	5.363	261	0.269	146	0.15
gen19590_FNA.aligned.fasta	138	528	0.636	87	0.165	49	0.093
gen19612_FNA.aligned.fasta	117	1139	5.37	313	0.275	96	0.084
gen19631_FNA.aligned.fasta	133	876	6.987	273	0.312	152	0.174
gen19649_FNA.aligned.fasta	113	744	13.803	146	0.196	92	0.124
gen19660_FNA.aligned.fasta	120	774	22.403	114	0.147	33	0.043
gen19685_FNA.aligned.fasta	135	1152	14.455	288	0.25	112	0.097
gen19808_FNA.aligned.fasta	141	1187	3.044	330	0.278	195	0.164
gen19820_FNA.aligned.fasta	117	980	36.521	176	0.18	69	0.07
gen19841_FNA.aligned.fasta	139	1167	3.459	355	0.304	215	0.184
gen19853_FNA.aligned.fasta	138	1358	9.018	472	0.348	301	0.222
gen19995_FNA.aligned.fasta	137	1021	19.847	214	0.21	115	0.113
gen2_FNA.aligned.fasta	110	366	10.607	88	0.24	48	0.131
gen20023_FNA.aligned.fasta	137	830	11.951	379	0.457	242	0.292
gen20059_FNA.aligned.fasta	139	834	2.604	209	0.251	98	0.118
gen20061_FNA.aligned.fasta	122	309	8.845	95	0.307	48	0.155
gen20065_FNA.aligned.fasta	119	612	5.532	116	0.19	60	0.098
gen20075_FNA.aligned.fasta	136	553	5.259	131	0.237	33	0.06
gen20094_FNA.aligned.fasta	125	948	38.87	378	0.399	222	0.234
gen20104_FNA.aligned.fasta	117	1260	36.636	268	0.213	158	0.125
gen20114_FNA.aligned.fasta	122	1147	25.011	340	0.296	174	0.152
gen20127_FNA.aligned.fasta	140	960	6.986	195	0.203	94	0.098
gen20132_FNA.aligned.fasta	140	1443	9.422	357	0.247	151	0.105
gen20142_FNA.aligned.fasta	139	840	22.523	277	0.33	139	0.165
gen20144_FNA.aligned.fasta	138	804	20.623	212	0.264	109	0.136
gen20221_FNA.aligned.fasta	120	654	39.433	156	0.239	91	0.139
gen20284_FNA.aligned.fasta	137	2123	7.792	563	0.265	289	0.136
gen20290_FNA.aligned.fasta	133	1250	26.78	317	0.254	140	0.112
gen20293_FNA.aligned.fasta	140	494	25.261	112	0.227	61	0.123
gen20309_FNA.aligned.fasta	135	700	18.698	212	0.303	91	0.13
gen20361_FNA.aligned.fasta	131	1254	20.723	399	0.318	190	0.152
gen20373_FNA.aligned.fasta	136	816	4.097	353	0.433	183	0.224
gen20403_FNA.aligned.fasta	140	3279	5.008	631	0.192	337	0.103
gen20437_FNA.aligned.fasta	109	318	10.119	45	0.142	9	0.028
gen20449_FNA.aligned.fasta	141	1532	6.163	403	0.263	242	0.158
gen20455_FNA.aligned.fasta	139	1769	13.893	491	0.278	306	0.173
gen20468_FNA.aligned.fasta	116	829	33.343	306	0.369	189	0.228
gen20477_FNA.aligned.fasta	141	915	0.288	199	0.217	108	0.118
gen20495_FNA.aligned.fasta	130	1457	12.814	392	0.269	188	0.129
gen20498_FNA.aligned.fasta	141	1203	9.638	372	0.309	237	0.197
gen20517_FNA.aligned.fasta	140	882	5.758	177	0.201	98	0.111
gen20537_FNA.aligned.fasta	140	1474	14.313	499	0.339	266	0.18
gen20538_FNA.aligned.fasta	132	1641	24.612	508	0.31	277	0.169
gen20595_FNA.aligned.fasta	123	505	15.538	143	0.283	54	0.107
gen20615_FNA.aligned.fasta	138	1041	40.093	340	0.327	213	0.205
gen20616_FNA.aligned.fasta	127	1062	14.146	319	0.3	146	0.137
gen20619_FNA.aligned.fasta	126	761	13.626	221	0.29	98	0.129
gen20621_FNA.aligned.fasta	129	1254	11.878	307	0.245	136	0.108
gen20622_FNA.aligned.fasta	114	979	17.842	289	0.295	126	0.129
gen20624_FNA.aligned.fasta	136	925	15.071	267	0.289	199	0.215
gen20636_FNA.aligned.fasta	141	608	8.338	137	0.225	84	0.138
gen20637_FNA.aligned.fasta	139	1004	13.799	266	0.265	119	0.119
gen20639_FNA.aligned.fasta	105	355	32.923	85	0.239	55	0.155
gen20674_FNA.aligned.fasta	134	1181	19.952	196	0.166	86	0.073
gen20681_FNA.aligned.fasta	139	1102	4.017	229	0.208	140	0.127
gen20686_FNA.aligned.fasta	128	1311	25.764	266	0.203	108	0.082
gen20703_FNA.aligned.fasta	131	1389	16.845	475	0.342	259	0.186
gen20711_FNA.aligned.fasta	134	1208	9.708	270	0.224	149	0.123
gen20722_FNA.aligned.fasta	103	770	19.545	197	0.256	109	0.142
gen20746_FNA.aligned.fasta	123	989	29.697	264	0.267	146	0.148
gen20766_FNA.aligned.fasta	129	1061	13.473	349	0.329	175	0.165
gen20776_FNA.aligned.fasta	132	1163	29.463	336	0.289	190	0.163
gen20800_FNA.aligned.fasta	117	1252	25.555	388	0.31	249	0.199
gen20805_FNA.aligned.fasta	136	714	21.87	138	0.193	63	0.088
gen20821_FNA.aligned.fasta	139	825	2.674	287	0.348	166	0.201
gen20839_FNA.aligned.fasta	138	1431	5.424	281	0.196	173	0.121
gen20845_FNA.aligned.fasta	126	969	36.158	306	0.316	144	0.149
gen20861_FNA.aligned.fasta	121	1651	19.586	446	0.27	189	0.114
gen20871_FNA.aligned.fasta	137	575	20.106	105	0.183	44	0.077
gen20873_FNA.aligned.fasta	127	1711	24.499	438	0.256	295	0.172
gen20886_FNA.aligned.fasta	137	660	2.202	186	0.282	99	0.15
gen20889_FNA.aligned.fasta	133	405	12.932	63	0.156	38	0.094
gen20896_FNA.aligned.fasta	123	471	35.75	129	0.274	66	0.14
gen20900_FNA.aligned.fasta	118	385	34.152	91	0.236	42	0.109
gen20904_FNA.aligned.fasta	140	1328	13.989	390	0.294	202	0.152
gen20910_FNA.aligned.fasta	133	1138	40.796	307	0.27	159	0.14
gen20927_FNA.aligned.fasta	141	2165	1.79	605	0.279	311	0.144
gen20936_FNA.aligned.fasta	140	618	13.553	133	0.215	72	0.117
gen20945_FNA.aligned.fasta	138	1149	30.486	366	0.319	196	0.171
gen20946_FNA.aligned.fasta	140	2643	4.037	608	0.23	287	0.109
gen20950_FNA.aligned.fasta	129	312	0.084	90	0.288	46	0.147
gen20957_FNA.aligned.fasta	138	851	5.697	225	0.264	122	0.143
gen20963_FNA.aligned.fasta	141	950	34.545	190	0.2	107	0.113
gen20970_FNA.aligned.fasta	124	1304	27.528	379	0.291	233	0.179
gen20986_FNA.aligned.fasta	118	842	31.23	259	0.308	144	0.171
gen20994_FNA.aligned.fasta	141	1422	9.652	367	0.258	221	0.155
gen21001_FNA.aligned.fasta	140	708	0.348	145	0.205	83	0.117
gen21004_FNA.aligned.fasta	140	1200	12.243	350	0.292	214	0.178
gen21006_FNA.aligned.fasta	116	1581	26.323	411	0.26	162	0.102
gen21013_FNA.aligned.fasta	135	971	20.692	250	0.257	147	0.151
gen21028_FNA.aligned.fasta	128	357	0.655	81	0.227	38	0.106
gen21033_FNA.aligned.fasta	140	1271	10.185	339	0.267	166	0.131
gen21039_FNA.aligned.fasta	141	1716	8.528	654	0.381	336	0.196
gen21044_FNA.aligned.fasta	140	692	29.528	180	0.26	111	0.16
gen21051_FNA.aligned.fasta	139	1217	10.609	378	0.311	192	0.158
gen21054_FNA.aligned.fasta	141	1174	8.773	340	0.29	207	0.176
gen21068_FNA.aligned.fasta	139	1248	10.846	312	0.25	161	0.129
gen21073_FNA.aligned.fasta	138	476	0.42	200	0.42	141	0.296
gen21078_FNA.aligned.fasta	111	923	13.986	312	0.338	158	0.171
gen21091_FNA.aligned.fasta	132	820	40.872	165	0.201	104	0.127
gen21092_FNA.aligned.fasta	140	1509	3.081	419	0.278	229	0.152
gen21095_FNA.aligned.fasta	110	464	12.723	63	0.136	31	0.067
gen21097_FNA.aligned.fasta	126	800	23.05	226	0.282	122	0.152
gen21099_FNA.aligned.fasta	140	742	1.146	213	0.287	131	0.177
gen21105_FNA.aligned.fasta	138	2458	6.04	661	0.269	392	0.159
gen21108_FNA.aligned.fasta	134	826	28.39	200	0.242	101	0.122
gen21114_FNA.aligned.fasta	138	968	14.496	277	0.286	151	0.156
gen21148_FNA.aligned.fasta	130	1719	34.704	349	0.203	157	0.091
gen21151_FNA.aligned.fasta	136	697	8.773	217	0.311	158	0.227
gen21153_FNA.aligned.fasta	122	842	19.342	225	0.267	130	0.154
gen21162_FNA.aligned.fasta	140	1748	10.004	466	0.267	292	0.167
gen21169_FNA.aligned.fasta	140	1604	31.055	484	0.302	264	0.165
gen21173_FNA.aligned.fasta	126	721	27.34	186	0.258	117	0.162
gen21176_FNA.aligned.fasta	140	968	26.961	180	0.186	87	0.09
gen21178_FNA.aligned.fasta	132	798	22.561	192	0.241	104	0.13
gen21179_FNA.aligned.fasta	137	1180	25.562	429	0.364	282	0.239
gen21184_FNA.aligned.fasta	140	360	45.345	85	0.236	52	0.144
gen21186_FNA.aligned.fasta	135	1311	28.456	335	0.256	165	0.126
gen21189_FNA.aligned.fasta	136	944	25.894	204	0.216	97	0.103
gen21192_FNA.aligned.fasta	117	831	21.935	216	0.26	57	0.069
gen21224_FNA.aligned.fasta	140	858	25.789	221	0.258	126	0.147
gen21226_FNA.aligned.fasta	139	644	2.3	173	0.269	94	0.146
gen21233_FNA.aligned.fasta	136	566	19.901	142	0.251	75	0.133
gen21235_FNA.aligned.fasta	140	1426	9.173	346	0.243	183	0.128
gen21236_FNA.aligned.fasta	139	705	13.845	115	0.163	69	0.098
gen21248_FNA.aligned.fasta	138	308	13.992	104	0.338	70	0.227
gen21253_FNA.aligned.fasta	131	2245	36.815	482	0.215	304	0.135
gen21255_FNA.aligned.fasta	140	1221	37.785	281	0.23	157	0.129
gen21259_FNA.aligned.fasta	131	1769	36.443	473	0.267	293	0.166
gen21261_FNA.aligned.fasta	134	1246	34.122	233	0.187	98	0.079
gen21263_FNA.aligned.fasta	140	2232	1.554	580	0.26	285	0.128
gen21264_FNA.aligned.fasta	141	1773	1.515	528	0.298	340	0.192
gen21265_FNA.aligned.fasta	135	450	19.085	58	0.129	35	0.078
gen21266_FNA.aligned.fasta	140	1666	12.764	510	0.306	300	0.18
gen21271_FNA.aligned.fasta	138	624	1.368	122	0.196	45	0.072
gen21274_FNA.aligned.fasta	140	787	22.08	136	0.173	69	0.088
gen21275_FNA.aligned.fasta	139	957	48.343	231	0.241	109	0.114
gen21277_FNA.aligned.fasta	133	798	39.662	151	0.189	85	0.107
gen21279_FNA.aligned.fasta	141	1337	16.883	276	0.206	126	0.094
gen21281_FNA.aligned.fasta	141	2869	12.327	606	0.211	317	0.11
gen21283_FNA.aligned.fasta	140	975	6.672	306	0.314	172	0.176
gen21284_FNA.aligned.fasta	128	307	22.48	61	0.199	23	0.075
gen21287_FNA.aligned.fasta	138	1802	10.756	423	0.235	201	0.112
gen2185_FNA.aligned.fasta	140	345	9.454	55	0.159	32	0.093
gen2491_FNA.aligned.fasta	117	1142	42.11	328	0.287	190	0.166
gen2515_FNA.aligned.fasta	105	1582	33.816	279	0.176	119	0.075
gen2713_FNA.aligned.fasta	130	567	46.631	152	0.268	44	0.078
gen2983_FNA.aligned.fasta	129	537	2.169	200	0.372	116	0.216
gen3183_FNA.aligned.fasta	105	493	43.889	80	0.162	23	0.047
gen3336_FNA.aligned.fasta	108	660	36.745	185	0.28	115	0.174
gen3415_FNA.aligned.fasta	131	555	35.896	82	0.148	29	0.052
gen3450_FNA.aligned.fasta	138	1228	10.683	300	0.244	175	0.143
gen374_FNA.aligned.fasta	132	1011	8.105	261	0.258	109	0.108
gen376_FNA.aligned.fasta	117	597	22.368	214	0.358	97	0.162
gen3837_FNA.aligned.fasta	139	1211	17.613	259	0.214	129	0.107
gen3880_FNA.aligned.fasta	112	781	28.834	243	0.311	167	0.214
gen3899_FNA.aligned.fasta	129	341	8.834	68	0.199	31	0.091
gen3970_FNA.aligned.fasta	141	750	31.919	227	0.303	146	0.195
gen4046_FNA.aligned.fasta	128	1330	15.327	452	0.34	341	0.256
gen414_FNA.aligned.fasta	135	1055	10.392	222	0.21	145	0.137
gen4219_FNA.aligned.fasta	138	731	3.661	213	0.291	81	0.111
gen429_FNA.aligned.fasta	127	704	7.583	380	0.54	336	0.477
gen4311_FNA.aligned.fasta	128	849	20.061	226	0.266	104	0.122
gen4424_FNA.aligned.fasta	127	819	28.741	296	0.361	160	0.195
gen4484_FNA.aligned.fasta	140	1334	19.816	353	0.265	256	0.192
gen4612_FNA.aligned.fasta	140	1299	0.061	249	0.192	140	0.108
gen4672_FNA.aligned.fasta	111	489	0.093	135	0.276	85	0.174
gen4733_FNA.aligned.fasta	132	1297	40.848	246	0.19	129	0.099
gen4820_FNA.aligned.fasta	141	1003	3.907	176	0.175	101	0.101
gen4832_FNA.aligned.fasta	126	982	26.808	176	0.179	93	0.095
gen5017_FNA.aligned.fasta	128	712	3.615	259	0.364	171	0.24
gen5031_FNA.aligned.fasta	107	609	22.623	214	0.351	115	0.189
gen5069_FNA.aligned.fasta	136	1104	27.617	288	0.261	184	0.167
gen5071_FNA.aligned.fasta	125	2018	34.733	431	0.214	240	0.119
gen5145_FNA.aligned.fasta	140	1751	21.268	414	0.236	259	0.148
gen5170_FNA.aligned.fasta	137	623	2.481	225	0.361	154	0.247
gen522_FNA.aligned.fasta	127	1368	23.532	350	0.256	146	0.107
gen5319_FNA.aligned.fasta	139	702	7.335	183	0.261	90	0.128
gen5486_FNA.aligned.fasta	141	2431	11.501	732	0.301	407	0.167
gen5496_FNA.aligned.fasta	126	1156	31.559	395	0.342	241	0.208
gen5531_FNA.aligned.fasta	123	817	8.716	193	0.236	110	0.135
gen5535_FNA.aligned.fasta	122	1419	22.592	368	0.259	159	0.112
gen5609_FNA.aligned.fasta	137	932	13.056	175	0.188	99	0.106
gen5674_FNA.aligned.fasta	137	948	17.847	260	0.274	133	0.14
gen5838_FNA.aligned.fasta	139	840	5.405	201	0.239	117	0.139
gen593_FNA.aligned.fasta	138	1029	25.173	353	0.343	194	0.189
gen6003_FNA.aligned.fasta	134	1494	8.377	300	0.201	170	0.114
gen6030_FNA.aligned.fasta	140	312	0.357	71	0.228	39	0.125
gen6136_FNA.aligned.fasta	113	1109	28.62	490	0.442	337	0.304
gen6545_FNA.aligned.fasta	129	834	15.286	226	0.271	116	0.139
gen6571_FNA.aligned.fasta	123	1603	25.142	291	0.182	84	0.052
gen6737_FNA.aligned.fasta	113	301	23.146	70	0.233	24	0.08
gen6785_FNA.aligned.fasta	136	1239	7.222	374	0.302	207	0.167
gen6938_FNA.aligned.fasta	140	1699	7.425	426	0.251	233	0.137
gen7210_FNA.aligned.fasta	127	819	11.964	206	0.252	108	0.132
gen7399_FNA.aligned.fasta	109	350	27.939	120	0.343	69	0.197
gen7535_FNA.aligned.fasta	136	1034	9.124	274	0.265	116	0.112
gen775_FNA.aligned.fasta	132	1164	23.034	185	0.159	66	0.057
gen7768_FNA.aligned.fasta	127	1056	9.79	300	0.284	147	0.139
gen7898_FNA.aligned.fasta	112	579	33.384	145	0.25	66	0.114
gen7977_FNA.aligned.fasta	130	1104	27.926	249	0.226	136	0.123
gen8045_FNA.aligned.fasta	134	771	8.833	144	0.187	49	0.064
gen8178_FNA.aligned.fasta	109	1278	29.695	440	0.344	227	0.178
gen8179_FNA.aligned.fasta	140	1439	17.415	384	0.267	179	0.124
gen82537_FNA.aligned.fasta	139	963	0.617	189	0.196	121	0.126
gen82694_FNA.aligned.fasta	122	416	1.429	170	0.409	115	0.276
gen82697_FNA.aligned.fasta	139	795	14.07	201	0.253	115	0.145
gen8277_FNA.aligned.fasta	133	1532	23.566	379	0.247	216	0.141
gen82805_FNA.aligned.fasta	127	525	40.327	135	0.257	62	0.118
gen82919_FNA.aligned.fasta	141	1038	38.508	262	0.252	140	0.135
gen82971_FNA.aligned.fasta	140	856	9.984	235	0.275	139	0.162
gen8303_FNA.aligned.fasta	133	594	19.43	157	0.264	55	0.093
gen83103_FNA.aligned.fasta	113	885	10.744	228	0.258	109	0.123
gen83391_FNA.aligned.fasta	140	1128	11.231	317	0.281	180	0.16
gen83530_FNA.aligned.fasta	121	745	31.913	171	0.23	83	0.111
gen83648_FNA.aligned.fasta	122	858	36.408	180	0.21	66	0.077
gen83850_FNA.aligned.fasta	135	393	1.726	131	0.333	67	0.17
gen83858_FNA.aligned.fasta	138	884	4.636	235	0.266	140	0.158
gen83870_FNA.aligned.fasta	130	710	24.562	202	0.285	122	0.172
gen83914_FNA.aligned.fasta	141	985	2.434	184	0.187	110	0.112
gen83930_FNA.aligned.fasta	138	660	19.096	176	0.267	86	0.13
gen83960_FNA.aligned.fasta	141	1134	2.528	348	0.307	194	0.171
gen83999_FNA.aligned.fasta	141	1428	0.933	320	0.224	193	0.135
gen84011_FNA.aligned.fasta	115	595	41.306	126	0.212	77	0.129
gen84018_FNA.aligned.fasta	136	687	7.127	201	0.293	129	0.188
gen84040_FNA.aligned.fasta	139	623	20.573	205	0.329	137	0.22
gen84050_FNA.aligned.fasta	127	661	19.111	285	0.431	207	0.313
gen84055_FNA.aligned.fasta	137	1225	13.246	402	0.328	224	0.183
gen84059_FNA.aligned.fasta	136	610	48.999	171	0.28	117	0.192
gen84069_FNA.aligned.fasta	137	715	9.78	148	0.207	80	0.112
gen84073_FNA.aligned.fasta	128	729	16.52	157	0.215	67	0.092
gen84083_FNA.aligned.fasta	141	1656	1.367	328	0.198	199	0.12
gen84084_FNA.aligned.fasta	139	1004	16.98	234	0.233	110	0.11
gen84095_FNA.aligned.fasta	132	816	4.224	258	0.316	116	0.142
gen84096_FNA.aligned.fasta	139	927	25.517	233	0.251	147	0.159
gen84136_FNA.aligned.fasta	138	1189	15.396	350	0.294	184	0.155
gen84160_FNA.aligned.fasta	141	742	0.321	186	0.251	148	0.199
gen84166_FNA.aligned.fasta	137	795	42.357	144	0.181	81	0.102
gen84177_FNA.aligned.fasta	128	1154	35.528	283	0.245	143	0.124
gen84178_FNA.aligned.fasta	137	792	6.785	179	0.226	98	0.124
gen84185_FNA.aligned.fasta	133	471	35.842	103	0.219	63	0.134
gen84197_FNA.aligned.fasta	119	796	10.193	217	0.273	127	0.16
gen84199_FNA.aligned.fasta	135	1177	17.866	182	0.155	83	0.071
gen84200_FNA.aligned.fasta	129	857	18.296	172	0.201	90	0.105
gen84233_FNA.aligned.fasta	136	559	36.629	133	0.238	83	0.148
gen84246_FNA.aligned.fasta	137	1158	5.406	299	0.258	146	0.126
gen84272_FNA.aligned.fasta	139	801	22.684	200	0.25	78	0.097
gen84285_FNA.aligned.fasta	139	1187	12.327	216	0.182	132	0.111
gen84286_FNA.aligned.fasta	137	624	22.521	222	0.356	154	0.247
gen84290_FNA.aligned.fasta	132	976	5.261	210	0.215	70	0.072
gen84300_FNA.aligned.fasta	141	866	16.458	317	0.366	194	0.224
gen84303_FNA.aligned.fasta	114	471	43.288	90	0.191	36	0.076
gen84306_FNA.aligned.fasta	138	441	32.201	83	0.188	38	0.086
gen84309_FNA.aligned.fasta	137	485	10.052	144	0.297	66	0.136
gen84323_FNA.aligned.fasta	133	315	0.351	73	0.232	36	0.114
gen84332_FNA.aligned.fasta	140	1445	8.543	324	0.224	182	0.126
gen84338_FNA.aligned.fasta	138	664	18.793	177	0.267	106	0.16
gen84348_FNA.aligned.fasta	120	1144	32.149	201	0.176	110	0.096
gen84357_FNA.aligned.fasta	136	768	22.276	172	0.224	79	0.103
gen84362_FNA.aligned.fasta	123	576	35.566	159	0.276	84	0.146
gen84364_FNA.aligned.fasta	131	701	13.313	169	0.241	97	0.138
gen84373_FNA.aligned.fasta	121	785	31.271	184	0.234	74	0.094
gen84376_FNA.aligned.fasta	123	597	3.427	141	0.236	53	0.089
gen84386_FNA.aligned.fasta	124	1213	33.834	376	0.31	232	0.191
gen84393_FNA.aligned.fasta	135	720	30.893	157	0.218	84	0.117
gen84398_FNA.aligned.fasta	135	1250	35.317	368	0.294	193	0.154
gen84405_FNA.aligned.fasta	136	1485	0.542	310	0.209	170	0.114
gen84407_FNA.aligned.fasta	133	824	30.412	203	0.246	127	0.154
gen84411_FNA.aligned.fasta	141	1467	8.835	310	0.211	175	0.119
gen84417_FNA.aligned.fasta	123	1890	18.236	640	0.339	337	0.178
gen84424_FNA.aligned.fasta	136	381	0.381	125	0.328	49	0.129
gen84426_FNA.aligned.fasta	139	806	8.559	219	0.272	92	0.114
gen84427_FNA.aligned.fasta	128	315	9.363	91	0.289	35	0.111
gen84428_FNA.aligned.fasta	141	1110	20.485	200	0.18	105	0.095
gen84431_FNA.aligned.fasta	125	734	32.081	107	0.146	67	0.091
gen84438_FNA.aligned.fasta	118	859	23.773	191	0.222	108	0.126
gen84442_FNA.aligned.fasta	125	1205	35.009	322	0.267	206	0.171
gen84460_FNA.aligned.fasta	139	1035	4.601	204	0.197	107	0.103
gen84465_FNA.aligned.fasta	138	1120	20.893	161	0.144	62	0.055
gen84466_FNA.aligned.fasta	140	1092	9.225	309	0.283	177	0.162
gen84469_FNA.aligned.fasta	129	882	42.644	169	0.192	100	0.113
gen84474_FNA.aligned.fasta	141	1067	6.272	274	0.257	141	0.132
gen84478_FNA.aligned.fasta	122	1104	24.688	326	0.295	213	0.193
gen84479_FNA.aligned.fasta	139	1554	8.109	458	0.295	241	0.155
gen84480_FNA.aligned.fasta	140	1656	18.61	494	0.298	301	0.182
gen84482_FNA.aligned.fasta	115	1032	39.26	168	0.163	75	0.073
gen84498_FNA.aligned.fasta	121	558	29.088	96	0.172	52	0.093
gen84499_FNA.aligned.fasta	135	1344	11.423	258	0.192	147	0.109
gen84500_FNA.aligned.fasta	106	784	30.01	174	0.222	94	0.12
gen84501_FNA.aligned.fasta	141	1193	11.848	257	0.215	122	0.102
gen84505_FNA.aligned.fasta	141	1575	10.056	477	0.303	220	0.14
gen84506_FNA.aligned.fasta	137	1081	21.212	330	0.305	179	0.166
gen84507_FNA.aligned.fasta	139	1055	12.71	187	0.177	108	0.102
gen84508_FNA.aligned.fasta	136	2549	26.849	525	0.206	281	0.11
gen8478_FNA.aligned.fasta	122	628	38.144	110	0.175	63	0.1
gen8616_FNA.aligned.fasta	137	1406	7.463	342	0.243	145	0.103
gen8859_FNA.aligned.fasta	141	1091	3.936	276	0.253	153	0.14
gen9060_FNA.aligned.fasta	117	923	23.142	324	0.351	188	0.204
gen9125_FNA.aligned.fasta	121	980	14.071	188	0.192	66	0.067
gen922_FNA.aligned.fasta	134	1280	8.013	248	0.194	120	0.094
gen9239_FNA.aligned.fasta	139	1300	17.503	330	0.254	128	0.098
gen9565_FNA.aligned.fasta	133	342	0.06	104	0.304	69	0.202
gen959_FNA.aligned.fasta	135	798	6.265	208	0.261	91	0.114
gen9722_FNA.aligned.fasta	122	911	24.986	236	0.259	109	0.12
gen9820_FNA.aligned.fasta	134	3496	16.92	848	0.243	503	0.144
gen9860_FNA.aligned.fasta	117	812	29.277	177	0.218	89	0.11
gen993_FNA.aligned.fasta	137	976	19.387	273	0.28	176	0.18
